# Supplementary material for: NBEAL1 controls SREBP2 processing and cholesterol metabolism and is a susceptibility locus for coronary artery disease
Source: Sci Rep. 2020 Mar 11;10:4528. doi: 10.1038/s41598-020-61352-0 (PMC7066131; doi:10.1038/s41598-020-61352-0)
Supplement: Supplementary file 2 — Supplemental Table 1. [file 41598_2020_61352_MOESM2_ESM.xlsx]

## Sheet: CAD p<1e-8
Supplemental Table 1
							Coronary artery disease
							CARDIoGRAM GWAS
Variant ID	dbSNP ID	Chromosome	Position	Nearest gene	Protein change	Consequence	P-value	Odds ratio
2:203893999	rs115654617	2	203893999	NBEAL1			3.12e-18	1.15
2:203883193	rs72932588	2	203883193	NBEAL1			3.52e-18	1.14
2:203897946	rs140168762	2	203897946	NBEAL1			3.83e-18	1.14
2:203927587	rs72934513	2	203927587	NBEAL1			3.88e-18	1.14
2:203884308	rs72932590	2	203884308	NBEAL1			3.93e-18	1.14
2:203892767	rs145538381	2	203892767	NBEAL1			4.05e-18	1.14
2:203877233	rs148812085	2	203877233	NBEAL1			4.38e-18	1.14
2:203831212	rs114123510	2	203831212	ALS2CR8			4.83e-18	1.14
2:203926271	rs72934512	2	203926271	NBEAL1			4.85e-18	1.14
2:203925360	rs72934510	2	203925360	NBEAL1			4.94e-18	1.14
2:203873743	rs6728861	2	203873743	NBEAL1			4.97e-18	1.14
2:203721314	rs115396314	2	203721314	ICA1L			5.11e-18	1.14
2:203869847	rs72932583	2	203869847	NBEAL1			5.25e-18	1.14
2:203916487	rs72934505	2	203916487	NBEAL1			5.82e-18	1.14
2:203748776	rs143035655	2	203748776	WDR12			6.15e-18	1.14
2:203747522	rs72934751	2	203747522	WDR12		intron variant	6.20e-18	1.14
2:203780479	rs7591653	2	203780479	ALS2CR8			6.22e-18	1.14
2:203745327	rs6722332	2	203745327	WDR12			6.41e-18	1.14
2:203866857	rs72932575	2	203866857	NBEAL1			6.44e-18	1.14
2:203758551	rs72934765	2	203758551	WDR12			6.51e-18	1.14
2:203744445	rs115953525	2	203744445	WDR12			6.55e-18	1.14
2:203931597	rs151316549	2	203931597	NBEAL1			6.55e-18	1.14
2:203932176	rs78907692	2	203932176	NBEAL1			6.57e-18	1.14
2:203728984	rs186399184	2	203728984	ICA1L			6.62e-18	1.14
2:203725983	rs72934725	2	203725983	ICA1L			6.68e-18	1.14
2:203729177	rs147361301	2	203729177	ICA1L			6.68e-18	1.14
2:203788950	rs72936869	2	203788950	ALS2CR8			6.70e-18	1.14
2:203728447	rs150559122	2	203728447	ICA1L			6.73e-18	1.14
2:203758521	rs72934764	2	203758521	WDR12			6.77e-18	1.14
2:203866336	rs72932574	2	203866336	NBEAL1			6.84e-18	1.14
2:203749439	rs6738618	2	203749439	WDR12			6.99e-18	1.14
2:203757916	rs7560547	2	203757916	WDR12			7.17e-18	1.14
2:203865515	rs76461893	2	203865515	NBEAL1			7.19e-18	1.14
2:203937908	rs72934518	2	203937908	NBEAL1			7.21e-18	1.14
2:203740798	rs72934737	2	203740798	ICA1L			7.25e-18	1.14
2:203718682	rs114155121	2	203718682	ICA1L			7.32e-18	1.14
2:203718869	rs143385727	2	203718869	ICA1L			7.36e-18	1.14
2:203719028	rs148442156	2	203719028	ICA1L			7.38e-18	1.14
2:203724495	rs7605484	2	203724495	ICA1L			7.41e-18	1.14
2:203753072	rs7582720	2	203753072	WDR12			7.52e-18	1.14
2:203750272	rs72934753	2	203750272	WDR12			7.54e-18	1.14
2:203753016	rs6435169	2	203753016	WDR12			7.54e-18	1.14
2:203734866	rs4510208	2	203734866	ICA1L			7.55e-18	1.14
2:203751932	rs116382857	2	203751932	WDR12			7.55e-18	1.14
2:203725835	rs145643482	2	203725835	ICA1L			7.56e-18	1.14
2:203739970	rs72934734	2	203739970	ICA1L			7.57e-18	1.14
2:203780515	rs7603972	2	203780515	ALS2CR8			7.57e-18	1.14
2:203741362	rs72934740	2	203741362	WDR12			7.70e-18	1.14
2:203715914	rs146900385	2	203715914	ICA1L			7.74e-18	1.14
2:203715419	rs140154196	2	203715419	ICA1L			7.75e-18	1.14
2:203715514	rs114372659	2	203715514	ICA1L			7.77e-18	1.14
2:203740938	rs79539678	2	203740938	ICA1L			7.79e-18	1.14
2:203709997	rs72934711	2	203709997	ICA1L			7.91e-18	1.14
2:203737770	rs72934729	2	203737770	ICA1L			7.92e-18	1.14
2:203738664	rs6723704	2	203738664	ICA1L			7.92e-18	1.14
2:203711581	rs72934714	2	203711581	ICA1L			7.94e-18	1.14
2:203707878	rs72934707	2	203707878	ICA1L			7.95e-18	1.14
2:203740270	rs146973310	2	203740270	ICA1L			7.99e-18	1.14
2:203739856	rs72934732	2	203739856	ICA1L			8.00e-18	1.14
2:203939640	rs72934519	2	203939640	NBEAL1			8.02e-18	1.14
2:203943168	rs115810193	2	203943168	NBEAL1			8.06e-18	1.14
2:203709776	rs72934710	2	203709776	ICA1L			8.11e-18	1.14
2:203713280	rs72934715	2	203713280	ICA1L			8.13e-18	1.14
2:203761677	rs150788469	2	203761677	WDR12			8.16e-18	1.14
2:203740010	rs72934735	2	203740010	ICA1L			8.25e-18	1.14
2:203740861	rs72934738	2	203740861	ICA1L			8.31e-18	1.14
2:203790889	rs72936872	2	203790889	ALS2CR8			8.32e-18	1.14
2:203863736	rs140750546	2	203863736	ALS2CR8			8.52e-18	1.14
2:203758396	rs72934763	2	203758396	WDR12			8.57e-18	1.14
2:203855342	rs72932566	2	203855342	ALS2CR8			8.58e-18	1.14
2:203781741	rs9749722	2	203781741	ALS2CR8			8.60e-18	1.14
2:203706433	rs72934704	2	203706433	ICA1L			8.69e-18	1.14
2:203827675	rs72926798	2	203827675	ALS2CR8			8.69e-18	1.14
2:203751981	rs77268589	2	203751981	WDR12			8.73e-18	1.14
2:203840973	rs72928620	2	203840973	ALS2CR8			8.93e-18	1.14
2:203951846	rs147932234	2	203951846	NBEAL1			8.96e-18	1.14
2:203783484	rs72936860	2	203783484	ALS2CR8			8.98e-18	1.14
2:203787405	rs114527590	2	203787405	ALS2CR8			8.98e-18	1.14
2:203721733	rs114139737	2	203721733	ICA1L			9.00e-18	1.14
2:203861954	rs145299755	2	203861954	ALS2CR8			9.13e-18	1.14
2:203786812	rs72936862	2	203786812	ALS2CR8			9.24e-18	1.14
2:203787120	rs72936866	2	203787120	ALS2CR8			9.26e-18	1.14
2:203789679	rs72936870	2	203789679	ALS2CR8			9.30e-18	1.14
2:203729763	rs144997119	2	203729763	ICA1L			9.33e-18	1.14
2:203791333	rs72936873	2	203791333	ALS2CR8			9.37e-18	1.14
2:203795987	rs114393235	2	203795987	ALS2CR8			9.48e-18	1.14
2:203794439	rs72936882	2	203794439	ALS2CR8			9.49e-18	1.14
2:203745885	rs6725887	2	203745885	WDR12			9.51e-18	1.14
2:203792628	rs72936879	2	203792628	ALS2CR8			9.56e-18	1.14
2:203798318	rs72926769	2	203798318	ALS2CR8			9.56e-18	1.14
2:203791912	rs72936875	2	203791912	ALS2CR8			9.65e-18	1.14
2:203756677	rs72934762	2	203756677	WDR12			9.85e-18	1.14
2:203804289	rs72926772	2	203804289	ALS2CR8			9.98e-18	1.14
2:203801226	rs72926771	2	203801226	ALS2CR8			1.02e-17	1.14
2:203828192	rs72926799	2	203828192	ALS2CR8			1.02e-17	1.14
2:203805929	rs72926779	2	203805929	ALS2CR8			1.03e-17	1.14
2:203806724	rs75869289	2	203806724	ALS2CR8		intron variant	1.03e-17	1.14
2:203807083	rs144990234	2	203807083	ALS2CR8			1.03e-17	1.14
2:203808835	rs72926781	2	203808835	ALS2CR8			1.03e-17	1.14
2:203829284	rs115194657	2	203829284	ALS2CR8			1.03e-17	1.14
2:203836507	rs72928608	2	203836507	ALS2CR8		intron variant	1.03e-17	1.14
2:203827480	rs72926796	2	203827480	ALS2CR8			1.04e-17	1.14
2:203835177	rs1541853	2	203835177	ALS2CR8			1.04e-17	1.14
2:203845828	rs72932554	2	203845828	ALS2CR8			1.04e-17	1.14
2:203699987	rs144630409	2	203699987	ICA1L			1.06e-17	1.14
2:203805552	rs77230711	2	203805552	ALS2CR8			1.06e-17	1.14
2:203859391	rs72932572	2	203859391	ALS2CR8			1.06e-17	1.14
2:203816494	rs72926786	2	203816494	ALS2CR8			1.07e-17	1.14
2:203838961	rs72928610	2	203838961	ALS2CR8			1.07e-17	1.14
2:203861910	rs148707292	2	203861910	ALS2CR8			1.08e-17	1.14
2:203811628	rs72926782	2	203811628	ALS2CR8			1.09e-17	1.14
2:203814694	rs76298043	2	203814694	ALS2CR8			1.09e-17	1.14
2:203815740	rs72926783	2	203815740	ALS2CR8			1.09e-17	1.14
2:203825106	rs114079739	2	203825106	ALS2CR8			1.09e-17	1.14
2:203827432	rs72926794	2	203827432	ALS2CR8			1.09e-17	1.14
2:203829225	rs72926800	2	203829225	ALS2CR8			1.09e-17	1.14
2:203830228	rs72926802	2	203830228	ALS2CR8			1.09e-17	1.14
2:203831252	rs74421437	2	203831252	ALS2CR8			1.09e-17	1.14
2:203837573	rs72928609	2	203837573	ALS2CR8			1.09e-17	1.14
2:203847417	rs72932560	2	203847417	ALS2CR8			1.09e-17	1.14
2:203848402	rs72932561	2	203848402	ALS2CR8			1.09e-17	1.14
2:203698737	rs72932786	2	203698737	ICA1L			1.10e-17	1.14
2:203699379	rs72932789	2	203699379	ICA1L			1.10e-17	1.14
2:203830851	rs79642273	2	203830851	ALS2CR8			1.10e-17	1.14
2:203844480	rs7579667	2	203844480	ALS2CR8			1.10e-17	1.14
2:203846817	rs72932557	2	203846817	ALS2CR8	p.Y571F	missense variant	1.10e-17	1.14
2:203850011	rs76890136	2	203850011	ALS2CR8			1.10e-17	1.14
2:203700870	rs72932791	2	203700870	ICA1L			1.11e-17	1.14
2:203794262	rs72936881	2	203794262	ALS2CR8			1.11e-17	1.14
2:203818299	rs72926787	2	203818299	ALS2CR8			1.11e-17	1.14
2:203821793	rs114702158	2	203821793	ALS2CR8			1.11e-17	1.14
2:203847325	rs72932558	2	203847325	ALS2CR8			1.11e-17	1.14
2:203861113	rs72932573	2	203861113	ALS2CR8			1.11e-17	1.14
2:203819471	rs116678869	2	203819471	ALS2CR8			1.12e-17	1.14
2:203833877	rs141002954	2	203833877	ALS2CR8			1.12e-17	1.14
2:203822891	rs72926791	2	203822891	ALS2CR8			1.13e-17	1.14
2:203823400	rs114110842	2	203823400	ALS2CR8			1.13e-17	1.14
2:203697092	rs114520702	2	203697092	ICA1L			1.14e-17	1.14
2:203698470	rs72932784	2	203698470	ICA1L			1.15e-17	1.14
2:203778200	rs138805020	2	203778200	ALS2CR8			1.15e-17	1.15
2:203796814	rs72926767	2	203796814	ALS2CR8			1.15e-17	1.14
2:203967197	rs142013255	2	203967197	NBEAL1			1.15e-17	1.14
2:203698300	rs75324925	2	203698300	ICA1L			1.16e-17	1.14
2:203795762	rs142250318	2	203795762	ALS2CR8			1.16e-17	1.14
2:203701004	rs72932793	2	203701004	ICA1L			1.17e-17	1.14
2:203969504	rs72934537	2	203969504	NBEAL1			1.18e-17	1.14
2:203975958	rs72934545	2	203975958	NBEAL1			1.21e-17	1.14
2:203845996	rs72932556	2	203845996	ALS2CR8			1.22e-17	1.14
2:203847382	rs72932559	2	203847382	ALS2CR8			1.23e-17	1.14
2:203697278	rs72932781	2	203697278	ICA1L			1.24e-17	1.14
2:203952059	rs139333388	2	203952059	NBEAL1			1.25e-17	1.14
2:203707752	rs72934706	2	203707752	ICA1L			1.26e-17	1.14
2:203826396	rs72926793	2	203826396	ALS2CR8			1.26e-17	1.14
2:203734365	rs3845800	2	203734365	ICA1L			1.27e-17	1.14
2:203764809	rs149016309	2	203764809	WDR12			1.27e-17	1.14
2:203968973	rs72934535	2	203968973	NBEAL1			1.27e-17	1.16
2:203980033	rs72934546	2	203980033	NBEAL1			1.29e-17	1.14
2:203772984	rs72936838	2	203772984	WDR12			1.32e-17	1.14
2:203842661	rs72932553	2	203842661	ALS2CR8			1.37e-17	1.14
2:203771260	rs72936834	2	203771260	WDR12			1.38e-17	1.14
2:203765756	rs35212307	2	203765756	WDR12	p.I75V	missense variant	1.41e-17	1.14
2:203766563	rs72934767	2	203766563	WDR12			1.41e-17	1.14
2:203763076	rs77931721	2	203763076	WDR12			1.44e-17	1.14
2:203771652	rs114899426	2	203771652	WDR12			1.46e-17	1.14
2:203774734	rs72936846	2	203774734	WDR12			1.47e-17	1.14
2:203768786	rs142603618	2	203768786	WDR12			1.48e-17	1.14
2:203769112	rs114395475	2	203769112	WDR12			1.48e-17	1.14
2:203769803	rs72936830	2	203769803	WDR12			1.48e-17	1.14
2:203773686	rs72936842	2	203773686	WDR12			1.48e-17	1.14
2:203774748	rs72936847	2	203774748	WDR12			1.48e-17	1.14
2:203667526	rs72932752	2	203667526	ICA1L			1.50e-17	1.14
2:203773237	rs72936839	2	203773237	WDR12			1.50e-17	1.14
2:203811902	rs116773016	2	203811902	ALS2CR8			1.57e-17	1.14
2:203811912	rs114604411	2	203811912	ALS2CR8			1.57e-17	1.14
2:203775712	rs72936856	2	203775712	WDR12			1.58e-17	1.14
2:203775475	rs72936852	2	203775475	WDR12			1.59e-17	1.14
2:203695826	rs72932780	2	203695826	ICA1L			1.65e-17	1.14
2:203693914	rs143805266	2	203693914	ICA1L			1.68e-17	1.14
2:203983940	rs72934550	2	203983940	NBEAL1			1.68e-17	1.14
2:203984117	rs72934551	2	203984117	NBEAL1			1.69e-17	1.14
2:203733989	rs7608755	2	203733989	ICA1L			1.77e-17	1.14
2:203744454	rs72934745	2	203744454	WDR12			1.81e-17	1.14
2:204005072	rs72934573	2	204005072	NBEAL1			1.96e-17	1.14
2:203689914	rs72932777	2	203689914	ICA1L			2.02e-17	1.14
2:203736251	rs149846585	2	203736251	ICA1L			2.08e-17	1.14
2:203690047	rs115628302	2	203690047	ICA1L			2.13e-17	1.14
2:203995405	rs72934563	2	203995405	NBEAL1			2.18e-17	1.14
2:204009057	rs72934583	2	204009057	NBEAL1			2.27e-17	1.14
2:203993512	rs149215222	2	203993512	NBEAL1			2.29e-17	1.14
2:203688300	rs72932776	2	203688300	ICA1L			2.32e-17	1.14
2:204017937	rs72934589	2	204017937	NBEAL1			2.42e-17	1.14
2:204019762	rs72934591	2	204019762	NBEAL1			2.44e-17	1.14
2:203726502	rs145664840	2	203726502	ICA1L			2.61e-17	1.14
2:203670122	rs72932753	2	203670122	ICA1L			2.80e-17	1.14
2:203725678	rs115827549	2	203725678	ICA1L			2.84e-17	1.14
2:203685728	rs72932774	2	203685728	ICA1L			2.86e-17	1.14
2:203682304	rs72932772	2	203682304	ICA1L		intron variant	3.09e-17	1.14
2:203680954	rs72932770	2	203680954	ICA1L			3.10e-17	1.14
2:203987806	rs72934554	2	203987806	NBEAL1			3.22e-17	1.14
2:203679306	rs72932767	2	203679306	ICA1L			3.32e-17	1.14
2:203678658	rs72932763	2	203678658	ICA1L			3.38e-17	1.14
2:203725677	rs115130739	2	203725677	ICA1L			3.38e-17	1.14
2:203679183	rs72932765	2	203679183	ICA1L			3.66e-17	1.14
2:203672406	rs144505847	2	203672406	ICA1L			3.78e-17	1.14
2:203720774	rs147100405	2	203720774	ICA1L			3.85e-17	1.14
2:203746816	rs72934749	2	203746816	WDR12			3.91e-17	1.14
2:203692760	rs75166090	2	203692760	ICA1L			3.93e-17	1.14
2:203839628	rs72928613	2	203839628	ALS2CR8			4.19e-17	1.14
2:203673563	rs72932755	2	203673563	ICA1L			4.33e-17	1.14
2:203674288	rs72932759	2	203674288	ICA1L			4.57e-17	1.14
2:203726501	rs140606214	2	203726501	ICA1L			4.80e-17	1.14
2:203716804	rs150622102	2	203716804	ICA1L			4.82e-17	1.14
2:203685119	rs75141346	2	203685119	ICA1L			6.21e-17	1.14
2:203663975	rs78128841	2	203663975	ICA1L			6.53e-17	1.14
2:203662888	rs72932745	2	203662888	ICA1L			6.72e-17	1.14
2:203656554	rs6732078	2	203656554	ICA1L			6.75e-17	1.14
2:203840565	rs143450835	2	203840565	ALS2CR8			6.90e-17	1.14
2:203642244	rs72932716	2	203642244	ICA1L			7.00e-17	1.14
2:203639395	rs72932707	2	203639395	ICA1L			7.17e-17	1.14
2:203656846	rs6435168	2	203656846	ICA1L			7.19e-17	1.14
2:203663498	rs72932746	2	203663498	ICA1L			7.34e-17	1.14
2:203654540	rs72932737	2	203654540	ICA1L			7.51e-17	1.14
2:203661048	rs72932741	2	203661048	ICA1L			7.75e-17	1.14
2:203639501	rs72932709	2	203639501	ICA1L			1.11e-16	1.14
2:203639846	rs72932711	2	203639846	ICA1L			1.11e-16	1.14
2:203647598	rs72932722	2	203647598	ICA1L			1.11e-16	1.14
2:203647646	rs72932723	2	203647646	ICA1L			1.11e-16	1.14
2:203649501	rs72932727	2	203649501	ICA1L			1.11e-16	1.14
2:203650410	rs72932731	2	203650410	ICA1L			1.11e-16	1.14
2:203650998	rs143911965	2	203650998	ICA1L			1.11e-16	1.14
2:203683990	rs79633844	2	203683990	ICA1L			1.11e-16	1.14
2:203795717	rs191602009	2	203795717	ALS2CR8			1.11e-16	1.14
2:203933339	rs72934514	2	203933339	NBEAL1			1.11e-16	1.14
2:204015972	rs140201293	2	204015972	NBEAL1			1.11e-16	1.14
2:203646934	rs72932720	2	203646934	ICA1L			2.22e-16	1.14
2:203649341	rs72932725	2	203649341	ICA1L			2.22e-16	1.14
2:203662197	rs6705330	2	203662197	ICA1L			2.22e-16	1.14
2:203673072	rs80087860	2	203673072	ICA1L			2.22e-16	1.14
2:203744610	rs148513392	2	203744610	WDR12			2.22e-16	1.14
2:204027701	rs146099848	2	204027701	NBEAL1			2.22e-16	1.14
2:204031137	rs72934601	2	204031137	NBEAL1			2.22e-16	1.14
2:204036357	rs72936304	2	204036357	NBEAL1			2.22e-16	1.14
2:203808532	rs140244541	2	203808532	ALS2CR8			3.33e-16	1.12
2:203832120	rs72928605	2	203832120	ALS2CR8			4.44e-16	1.14
2:204040296	rs72936309	2	204040296	NBEAL1			4.44e-16	1.14
2:204050474	rs72936323	2	204050474	NBEAL1			4.44e-16	1.14
2:204054141	rs72936326	2	204054141	NBEAL1			4.44e-16	1.14
2:204056678	rs72936332	2	204056678	NBEAL1			4.44e-16	1.14
2:204064839	rs72936348	2	204064839	NBEAL1			4.44e-16	1.14
2:204070956	rs72936353	2	204070956	NBEAL1			4.44e-16	1.14
2:203676105	rs115400054	2	203676105	ICA1L			5.55e-16	1.14
2:203755743	rs72934760	2	203755743	WDR12			5.55e-16	1.13
2:203673073	rs74675536	2	203673073	ICA1L			6.66e-16	1.14
2:204081675	rs116219813	2	204081675	NBEAL1			1.22e-15	1.13
2:203990789	rs72934556	2	203990789	NBEAL1			1.33e-15	1.14
2:204062728	rs188186531	2	204062728	NBEAL1			1.33e-15	1.14
2:203664929	rs76122535	2	203664929	ICA1L			1.55e-15	1.13
2:203880834	rs4675310	2	203880834	NBEAL1			7.99e-15	0.886
2:203880992	rs2351524	2	203880992	NBEAL1		5' UTR variant	8.88e-15	0.886
2:203833018	rs149268645	2	203833018	ALS2CR8			1.10e-14	1.13
2:204151503	rs72938351	2	204151503	CYP20A1			1.85e-14	1.14
2:204158375	rs114863726	2	204158375	CYP20A1			5.64e-14	1.13
2:204154677	rs114407963	2	204154677	CYP20A1			6.77e-14	1.13
2:203904305	rs181256816	2	203904305	NBEAL1			1.22e-13	1.19
2:203904306	rs185726277	2	203904306	NBEAL1			1.43e-13	1.19
2:204196618	rs116426890	2	204196618	ABI2			2.95e-13	1.13
2:204121145	rs115600411	2	204121145	CYP20A1			3.86e-13	1.12
2:203783009	rs4673240	2	203783009	ALS2CR8			1.45e-12	0.899
2:203708307	rs934287	2	203708307	ICA1L			3.60e-12	0.915
2:204121063	rs72938315	2	204121063	CYP20A1			5.36e-12	1.11
2:203720745	rs12693975	2	203720745	ICA1L			1.83e-11	0.917
2:203714973	rs10207567	2	203714973	ICA1L			2.86e-11	0.918
2:203777903	rs6719001	2	203777903	ALS2CR8			4.74e-11	1.13
2:203705787	rs1971819	2	203705787	ICA1L			4.96e-11	0.920
2:203777226	rs149163995	2	203777226	ALS2CR8			1.59e-10	1.11
2:203761476	rs11890006	2	203761476	WDR12			1.63e-10	0.928
2:204048840	rs10932008	2	204048840	NBEAL1			2.91e-10	0.922
2:204271511	rs12693989	2	204271511	RAPH1			3.36e-10	1.08
2:204285774	rs13416670	2	204285774	ABI2			3.87e-10	1.08
2:204243759	rs10197623	2	204243759	ABI2			4.41e-10	1.07
2:204226003	rs12474416	2	204226003	ABI2			4.63e-10	1.07
2:204242897	rs35071165	2	204242897	ABI2			5.15e-10	1.07
2:204226331	rs12466364	2	204226331	ABI2			5.32e-10	1.07
2:204281120	rs113217304	2	204281120	ABI2			6.06e-10	1.07
2:203874032	rs74923585	2	203874032	NBEAL1			1.45e-9	1.18
2:203693277	rs78488377	2	203693277	ICA1L			1.78e-9	1.18
2:203968480	rs139621023	2	203968480	NBEAL1			3.06e-9	1.17
2:203647276	rs11675462	2	203647276	ICA1L			4.04e-9	0.935
2:204190907	rs4675332	2	204190907	ABI2			4.58e-9	1.07
2:204189474	rs4484022	2	204189474	ABI2			6.31e-9	1.07
2:204356293	rs77137125	2	204356293	RAPH1			8.40e-9	1.16
