# Supplementary material for: NBEAL1 controls SREBP2 processing and cholesterol metabolism and is a susceptibility locus for coronary artery disease
Source: Sci Rep. 2020 Mar 11;10:4528. doi: 10.1038/s41598-020-61352-0 (PMC7066131; doi:10.1038/s41598-020-61352-0)
Supplement: Supplementary file 3 — Supplemental Table 2. [file 41598_2020_61352_MOESM3_ESM.xlsx]

## Sheet: rs115654617 LD
Supplemental Table 2
SNP	Proxy	Distance	RSquared	DPrime	Arrays	Chromosome	Coordinate_HG18
rs115654617	rs115654617	0	1	1	None	chr2	203602244
rs115654617	rs72932590	9691	1	1	None	chr2	203592553
rs115654617	rs72932588	10806	1	1	None	chr2	203591438
rs115654617	rs4675310	13165	1	1	AN,A5,A6,IM,IMD,OQ,CM,OE,O24,O28,O54,O5E,OEE	chr2	203589079
rs115654617	rs72934505	22488	1	1	None	chr2	203624732
rs115654617	rs72932574	27663	1	1	None	chr2	203574581
rs115654617	rs76461893	28484	1	1	None	chr2	203573760
rs115654617	rs72934510	31361	1	1	None	chr2	203633605
rs115654617	rs72934512	32272	1	1	None	chr2	203634516
rs115654617	rs72932573	32886	1	1	None	chr2	203569358
rs115654617	rs72934513	33588	1	1	None	chr2	203635832
rs115654617	rs72932572	34608	1	1	None	chr2	203567636
rs115654617	rs72932569	37027	1	1	None	chr2	203565217
rs115654617	rs78907692	38177	1	1	None	chr2	203640421
rs115654617	rs72932566	38657	1	1	None	chr2	203563587
rs115654617	rs72934514	39340	1	1	None	chr2	203641584
rs115654617	rs72934518	43909	1	1	None	chr2	203646153
rs115654617	rs76890136	43988	1	1	None	chr2	203558256
rs115654617	rs72932561	45597	1	1	None	chr2	203556647
rs115654617	rs72934519	45641	1	1	None	chr2	203647885
rs115654617	rs72932558	46674	1	1	None	chr2	203555570
rs115654617	rs72932557	47182	1	1	None	chr2	203555062
rs115654617	rs72932554	48171	1	1	None	chr2	203554073
rs115654617	rs114586307	48658	1	1	None	chr2	203553586
rs115654617	rs115810193	49169	1	1	None	chr2	203651413
rs115654617	rs72932553	51338	1	1	None	chr2	203550906
rs115654617	rs72928620	53026	1	1	None	chr2	203549218
rs115654617	rs72928613	54371	1	1	None	chr2	203547873
rs115654617	rs72928609	56426	1	1	None	chr2	203545818
rs115654617	rs72928608	57492	1	1	None	chr2	203544752
rs115654617	rs1541853	58822	1	1	I3,I5,I6,I6Q,IM,IMD,IC,ICQ,CM,IWQ,O54,O5E	chr2	203543422
rs115654617	rs72928605	61879	1	1	None	chr2	203540365
rs115654617	rs74421437	62747	1	1	None	chr2	203539497
rs115654617	rs114123510	62787	1	1	None	chr2	203539457
rs115654617	rs79642273	63148	1	1	None	chr2	203539096
rs115654617	rs72926802	63771	1	1	None	chr2	203538473
rs115654617	rs72926796	66519	1	1	None	chr2	203535725
rs115654617	rs72926794	66567	1	1	None	chr2	203535677
rs115654617	rs72926793	67603	1	1	None	chr2	203534641
rs115654617	rs114079739	68893	1	1	None	chr2	203533351
rs115654617	rs114110842	70599	1	1	None	chr2	203531645
rs115654617	rs72926791	71108	1	1	None	chr2	203531136
rs115654617	rs114702158	72206	1	1	None	chr2	203530038
rs115654617	rs116678869	74528	1	1	None	chr2	203527716
rs115654617	rs72934535	74974	1	1	None	chr2	203677218
rs115654617	rs72934537	75505	1	1	None	chr2	203677749
rs115654617	rs72926787	75700	1	1	None	chr2	203526544
rs115654617	rs72926786	77505	1	1	None	chr2	203524739
rs115654617	rs72926783	78259	1	1	None	chr2	203523985
rs115654617	rs76298043	79305	1	1	None	chr2	203522939
rs115654617	rs72934545	81959	1	1	None	chr2	203684203
rs115654617	rs72926782	82371	1	1	None	chr2	203519873
rs115654617	rs72926781	85164	1	1	None	chr2	203517080
rs115654617	rs75869289	87275	1	1	None	chr2	203514969
rs115654617	rs72926779	88070	1	1	None	chr2	203514174
rs115654617	rs77230711	88447	1	1	None	chr2	203513797
rs115654617	rs72926772	89710	1	1	None	chr2	203512534
rs115654617	rs72926771	92773	1	1	None	chr2	203509471
rs115654617	rs72934554	93807	1	1	None	chr2	203696051
rs115654617	rs72926769	95681	1	1	None	chr2	203506563
rs115654617	rs72934556	96790	1	1	None	chr2	203699034
rs115654617	rs72926767	97185	1	1	None	chr2	203505059
rs115654617	rs114393235	98012	1	1	None	chr2	203504232
rs115654617	rs72936882	99560	1	1	None	chr2	203502684
rs115654617	rs72936881	99737	1	1	None	chr2	203502507
rs115654617	rs72934563	101406	1	1	None	chr2	203703650
rs115654617	rs72936873	102666	1	1	None	chr2	203499578
rs115654617	rs72936872	103110	1	1	None	chr2	203499134
rs115654617	rs72936870	104320	1	1	None	chr2	203497924
rs115654617	rs72936869	105049	1	1	None	chr2	203497195
rs115654617	rs114527590	106594	1	1	None	chr2	203495650
rs115654617	rs72936862	107187	1	1	None	chr2	203495057
rs115654617	rs72934573	111073	1	1	None	chr2	203713317
rs115654617	rs72936856	118287	1	1	None	chr2	203483957
rs115654617	rs72936852	118524	1	1	None	chr2	203483720
rs115654617	rs72936847	119251	1	1	None	chr2	203482993
rs115654617	rs72936846	119265	1	1	None	chr2	203482979
rs115654617	rs72936842	120313	1	1	None	chr2	203481931
rs115654617	rs72936838	121015	1	1	None	chr2	203481229
rs115654617	rs114899426	122347	1	1	None	chr2	203479897
rs115654617	rs72936834	122739	1	1	None	chr2	203479505
rs115654617	rs72936830	124196	1	1	None	chr2	203478048
rs115654617	rs114395475	124887	1	1	None	chr2	203477357
rs115654617	rs72934767	127436	1	1	None	chr2	203474808
rs115654617	rs35212307	128243	1	1	IM,IMD,CYT,OQ,CM,OE,O24,O28,O54,O5E,OEE,AAE	chr2	203474001
rs115654617	rs77931721	130923	1	1	None	chr2	203471321
rs115654617	rs72934765	135448	1	1	None	chr2	203466796
rs115654617	rs72934764	135478	1	1	None	chr2	203466766
rs115654617	rs72934763	135603	1	1	None	chr2	203466641
rs115654617	rs7560547	136083	1	1	None	chr2	203466161
rs115654617	rs7582720	140927	1	1	I3,I5,I6,I6Q,IM,IMD,IC,ICQ,CYT,OQ,AxM,CM,IWQ,OE,O24,O28,O54,O5E,OEE,AAH	chr2	203461317
rs115654617	rs6435169	140983	1	1	CM	chr2	203461261
rs115654617	rs77268589	142018	1	1	None	chr2	203460226
rs115654617	rs116382857	142067	1	1	None	chr2	203460177
rs115654617	rs72936304	142358	1	1	None	chr2	203744602
rs115654617	rs72934753	143727	1	1	None	chr2	203458517
rs115654617	rs6738618	144560	1	1	None	chr2	203457684
rs115654617	rs72936309	146297	1	1	None	chr2	203748541
rs115654617	rs72934751	146477	1	1	None	chr2	203455767
rs115654617	rs72934749	147183	1	1	None	chr2	203455061
rs115654617	rs6725887	148114	1	1	AS,A5,A6,I3,I5,I6,I6Q,IM,IMD,IC,ICQ,CM,IWQ,O54,O5E,ICA,ICB,AAE,AAH	chr2	203454130
rs115654617	rs6722332	148672	1	1	IM,IMD,OQ,CM	chr2	203453572
rs115654617	rs72934745	149545	1	1	None	chr2	203452699
rs115654617	rs115953525	149554	1	1	None	chr2	203452690
rs115654617	rs72934740	152637	1	1	None	chr2	203449607
rs115654617	rs79539678	153061	1	1	None	chr2	203449183
rs115654617	rs72934738	153138	1	1	None	chr2	203449106
rs115654617	rs72934737	153201	1	1	None	chr2	203449043
rs115654617	rs72934735	153989	1	1	None	chr2	203448255
rs115654617	rs72934732	154143	1	1	None	chr2	203448101
rs115654617	rs6723704	155335	1	1	None	chr2	203446909
rs115654617	rs72934729	156229	1	1	None	chr2	203446015
rs115654617	rs72936323	156475	1	1	None	chr2	203758719
rs115654617	rs4510208	159133	1	1	IM,IMD,CM,O54,O5E	chr2	203443111
rs115654617	rs3845800	159634	1	1	AN,A5,A6,CM	chr2	203442610
rs115654617	rs72936326	160142	1	1	None	chr2	203762386
rs115654617	rs72936332	162679	1	1	None	chr2	203764923
rs115654617	rs116365883	165015	1	1	None	chr2	203437229
rs115654617	rs7605484	169504	1	1	CM	chr2	203432740
rs115654617	rs72936348	170840	1	1	None	chr2	203773084
rs115654617	rs115396314	172685	1	1	None	chr2	203429559
rs115654617	rs114155121	175317	1	1	None	chr2	203426927
rs115654617	rs72936353	176957	1	1	None	chr2	203779201
rs115654617	rs72934715	180719	1	1	None	chr2	203421525
rs115654617	rs72934714	182418	1	1	None	chr2	203419826
rs115654617	rs72934711	184002	1	1	None	chr2	203418242
rs115654617	rs72934710	184223	1	1	None	chr2	203418021
rs115654617	rs72934707	186121	1	1	None	chr2	203416123
rs115654617	rs72934706	186247	1	1	None	chr2	203415997
rs115654617	rs72934704	187566	1	1	None	chr2	203414678
rs115654617	rs72932793	192995	1	1	None	chr2	203409249
rs115654617	rs72932791	193129	1	1	None	chr2	203409115
rs115654617	rs72932789	194620	1	1	None	chr2	203407624
rs115654617	rs72932786	195262	1	1	None	chr2	203406982
rs115654617	rs72932784	195529	1	1	None	chr2	203406715
rs115654617	rs75324925	195699	1	1	None	chr2	203406545
rs115654617	rs72932781	196721	1	1	None	chr2	203405523
rs115654617	rs114520702	196907	1	1	None	chr2	203405337
rs115654617	rs72932780	198173	1	1	None	chr2	203404071
rs115654617	rs75166090	201239	1	1	None	chr2	203401005
rs115654617	rs72932777	204085	1	1	None	chr2	203398159
rs115654617	rs72932776	205699	1	1	None	chr2	203396545
rs115654617	rs72932774	208271	1	1	None	chr2	203393973
rs115654617	rs75141346	208880	1	1	None	chr2	203393364
rs115654617	rs79633844	210009	1	1	None	chr2	203392235
rs115654617	rs72932772	211695	1	1	None	chr2	203390549
rs115654617	rs72932770	213045	1	1	None	chr2	203389199
rs115654617	rs72932767	214693	1	1	None	chr2	203387551
rs115654617	rs72932765	214816	1	1	None	chr2	203387428
rs115654617	rs72932763	215341	1	1	None	chr2	203386903
rs115654617	rs115400054	217894	1	1	None	chr2	203384350
rs115654617	rs74675536	220926	1	1	None	chr2	203381318
rs115654617	rs80087860	220927	1	1	None	chr2	203381317
rs115654617	rs72932753	223877	1	1	None	chr2	203378367
rs115654617	rs72932752	226473	1	1	None	chr2	203375771
rs115654617	rs78128841	230024	1	1	None	chr2	203372220
rs115654617	rs72932746	230501	1	1	None	chr2	203371743
rs115654617	rs72932745	231111	1	1	None	chr2	203371133
rs115654617	rs6705330	231802	1	1	IM,IMD,CM,O54,O5E	chr2	203370442
rs115654617	rs72932741	232951	1	1	None	chr2	203369293
rs115654617	rs72932737	239459	1	1	None	chr2	203362785
rs115654617	rs72932731	243589	1	1	None	chr2	203358655
rs115654617	rs72932727	244498	1	1	None	chr2	203357746
rs115654617	rs72932725	244658	1	1	None	chr2	203357586
rs115654617	rs2351524	13007	0.945	1	AN,A5,A6,IM,IMD,CM,E1,E11,O5E,OEE,AAE	chr2	203589237
rs115654617	rs114604411	82087	0.945	1	None	chr2	203520157
rs115654617	rs116773016	82097	0.945	1	None	chr2	203520147
rs115654617	rs72936875	102087	0.945	1	None	chr2	203500157
rs115654617	rs72936860	110515	0.945	1	None	chr2	203491729
rs115654617	rs72934583	115058	0.945	1	None	chr2	203717302
rs115654617	rs72934601	137138	0.945	1	None	chr2	203739382
rs115654617	rs72934760	138256	0.945	1	None	chr2	203463988
rs115654617	rs72932759	219711	0.945	1	None	chr2	203382533
rs115654617	rs72932723	246353	0.945	1	None	chr2	203355891
rs115654617	rs72932722	246401	0.945	1	None	chr2	203355843
rs115654617	rs72932720	247065	0.945	1	None	chr2	203355179
rs115654617	rs72932716	251755	0.945	1	None	chr2	203350489
rs115654617	rs72932711	254153	0.945	1	None	chr2	203348091
rs115654617	rs72932709	254498	0.945	1	None	chr2	203347746
rs115654617	rs72932707	254604	0.945	1	None	chr2	203347640
rs115654617	rs72932583	24152	0.943	1	None	chr2	203578092
rs115654617	rs72932575	27142	0.943	1	None	chr2	203575102
rs115654617	rs72932560	46582	0.943	1	None	chr2	203555662
rs115654617	rs72932559	46617	0.943	1	None	chr2	203555627
rs115654617	rs72932556	48003	0.943	1	None	chr2	203554241
rs115654617	rs116787486	48659	0.943	1	None	chr2	203553585
rs115654617	rs72928610	55038	0.943	1	None	chr2	203547206
rs115654617	rs72926800	64774	0.943	1	None	chr2	203537470
rs115654617	rs72926799	65807	0.943	1	None	chr2	203536437
rs115654617	rs72926798	66324	0.943	1	None	chr2	203535920
rs115654617	rs72934546	86034	0.943	1	None	chr2	203688278
rs115654617	rs72934550	89941	0.943	1	None	chr2	203692185
rs115654617	rs72934551	90118	0.943	1	None	chr2	203692362
rs115654617	rs72936879	101371	0.943	1	None	chr2	203500873
rs115654617	rs72936866	106879	0.943	1	None	chr2	203495365
rs115654617	rs72936839	120762	0.943	1	None	chr2	203481482
rs115654617	rs72934762	137322	0.943	1	None	chr2	203464922
rs115654617	rs72934734	154029	0.943	1	None	chr2	203448215
rs115654617	rs115827549	168321	0.943	1	None	chr2	203433923
rs115654617	rs115130739	168322	0.943	1	None	chr2	203433922
rs115654617	rs114372659	178485	0.943	1	None	chr2	203423759
rs115654617	rs115628302	203952	0.943	1	None	chr2	203398292
rs115654617	rs76122535	229070	0.943	1	None	chr2	203373174
rs115654617	rs115866734	68510	0.887	1	None	chr2	203533734
rs115654617	rs72934589	123938	0.887	1	None	chr2	203726182
rs115654617	rs72934591	125763	0.887	1	None	chr2	203728007
rs115654617	rs114109319	141981	0.887	1	None	chr2	203460263
rs115654617	rs72932755	220436	0.887	1	None	chr2	203381808
rs115654617	rs115600411	227146	0.887	0.942	None	chr2	203829390
rs115654617	rs72938315	227064	0.836	0.941	None	chr2	203829308
rs115654617	rs115194657	64715	0.832	1	None	chr2	203537529
rs115654617	rs114139737	172266	0.832	1	None	chr2	203429978
rs115654617	rs116426890	302619	0.832	1	None	chr2	203904863
rs115654617	rs72926770	95414	0.806	1	None	chr2	203506830
rs115654617	rs10932008	154841	0.806	1	IM,IMD,OQ,OE,O24,O28,O54,O5E,OEE	chr2	203757085
