# Supplementary material for: NBEAL1 controls SREBP2 processing and cholesterol metabolism and is a susceptibility locus for coronary artery disease
Source: Sci Rep. 2020 Mar 11;10:4528. doi: 10.1038/s41598-020-61352-0 (PMC7066131; doi:10.1038/s41598-020-61352-0)
Supplement: Supplementary file 4 — Supplemental Table 3. [file 41598_2020_61352_MOESM4_ESM.xlsx]

## Sheet: rs115654617 GTEx
Supplemental Table 3
Gencode Id	Gene Symbol	Variant Id	SNP Id	P-Value	Effect Size	Tissue
ENSG00000144426.14	NBEAL1	2_203893999_C_A_b37	rs115654617	6.1e-48	-0.7	Artery - Tibial
ENSG00000144426.14	NBEAL1	2_203893999_C_A_b37	rs115654617	2.3e-23	-0.66	Artery - Aorta
ENSG00000163596.12	ICA1L	2_203893999_C_A_b37	rs115654617	2.4e-21	0.46	Thyroid
ENSG00000138380.13	CARF	2_203893999_C_A_b37	rs115654617	8e-19	-0.62	Testis
ENSG00000144426.14	NBEAL1	2_203893999_C_A_b37	rs115654617	2.5e-16	-0.36	Adipose - Subcutaneous
ENSG00000163596.12	ICA1L	2_203893999_C_A_b37	rs115654617	3.5e-16	0.41	Muscle - Skeletal
ENSG00000163596.12	ICA1L	2_203893999_C_A_b37	rs115654617	1.4e-12	0.52	Pancreas
ENSG00000138380.13	CARF	2_203893999_C_A_b37	rs115654617	1.8e-12	-0.29	Adipose - Subcutaneous
ENSG00000163596.12	ICA1L	2_203893999_C_A_b37	rs115654617	3.3e-12	0.24	Nerve - Tibial
ENSG00000144426.14	NBEAL1	2_203893999_C_A_b37	rs115654617	1.5e-11	-0.36	Skin - Not Sun Exposed (Suprapubic)
ENSG00000163596.12	ICA1L	2_203893999_C_A_b37	rs115654617	8.3e-11	0.4	Cells - Transformed fibroblasts
ENSG00000144426.14	NBEAL1	2_203893999_C_A_b37	rs115654617	2.2e-10	-0.3	Nerve - Tibial
ENSG00000163596.12	ICA1L	2_203893999_C_A_b37	rs115654617	2.4e-10	0.28	Adipose - Subcutaneous
ENSG00000138380.13	CARF	2_203893999_C_A_b37	rs115654617	2.4e-10	-0.22	Cells - Transformed fibroblasts
ENSG00000138380.13	CARF	2_203893999_C_A_b37	rs115654617	4.6e-10	-0.2	Artery - Tibial
ENSG00000138380.13	CARF	2_203893999_C_A_b37	rs115654617	1.2e-09	-0.22	Skin - Sun Exposed (Lower leg)
ENSG00000144426.14	NBEAL1	2_203893999_C_A_b37	rs115654617	1.4e-09	-0.26	Lung
ENSG00000138380.13	CARF	2_203893999_C_A_b37	rs115654617	1.7e-09	-0.24	Thyroid
ENSG00000163596.12	ICA1L	2_203893999_C_A_b37	rs115654617	1.7e-09	0.24	Skin - Sun Exposed (Lower leg)
ENSG00000144426.14	NBEAL1	2_203893999_C_A_b37	rs115654617	2.8e-09	-0.44	Artery - Coronary
ENSG00000163596.12	ICA1L	2_203893999_C_A_b37	rs115654617	5.9e-09	0.3	Skin - Not Sun Exposed (Suprapubic)
ENSG00000138380.13	CARF	2_203893999_C_A_b37	rs115654617	2e-08	-0.26	Skin - Not Sun Exposed (Suprapubic)
ENSG00000138439.10	FAM117B	2_203893999_C_A_b37	rs115654617	4.7e-08	-0.39	Artery - Aorta
ENSG00000138380.13	CARF	2_203893999_C_A_b37	rs115654617	9.2e-08	-0.27	Breast - Mammary Tissue
ENSG00000138380.13	CARF	2_203893999_C_A_b37	rs115654617	1.8e-07	-0.27	Heart - Atrial Appendage
ENSG00000144426.14	NBEAL1	2_203893999_C_A_b37	rs115654617	3.7e-07	-0.29	Adipose - Visceral (Omentum)
ENSG00000138380.13	CARF	2_203893999_C_A_b37	rs115654617	5e-07	-0.2	Esophagus - Mucosa
ENSG00000144426.14	NBEAL1	2_203893999_C_A_b37	rs115654617	7.3e-07	-0.21	Skin - Sun Exposed (Lower leg)
ENSG00000138439.10	FAM117B	2_203893999_C_A_b37	rs115654617	1.3e-06	-0.3	Whole Blood
ENSG00000138439.10	FAM117B	2_203893999_C_A_b37	rs115654617	4.8e-06	0.28	Thyroid
ENSG00000163596.12	ICA1L	2_203893999_C_A_b37	rs115654617	2.5e-05	0.19	Artery - Tibial
ENSG00000144426.14	NBEAL1	2_203893999_C_A_b37	rs115654617	3e-05	-0.19	Esophagus - Mucosa
ENSG00000138380.13	CARF	2_203893999_C_A_b37	rs115654617	4.1e-05	-0.2	Esophagus - Muscularis
ENSG00000163596.12	ICA1L	2_203893999_C_A_b37	rs115654617	4.3e-05	0.3	Breast - Mammary Tissue
ENSG00000138380.13	CARF	2_203893999_C_A_b37	rs115654617	4.4e-05	-0.15	Lung
ENSG00000138380.13	CARF	2_203893999_C_A_b37	rs115654617	6.6e-05	-0.15	Nerve - Tibial
