# Supplementary material for: NBEAL1 controls SREBP2 processing and cholesterol metabolism and is a susceptibility locus for coronary artery disease
Source: Sci Rep. 2020 Mar 11;10:4528. doi: 10.1038/s41598-020-61352-0 (PMC7066131; doi:10.1038/s41598-020-61352-0)
Supplement: Supplementary file 5 — Supplemental Table 4. [file 41598_2020_61352_MOESM5_ESM.xlsx]

## Sheet: Artery tibial NBEAL1
Supplemental Table 4
Gene Symbol	Gencode Id	Variant Id	SNP	P-Value	P-Value Threshold	NES	T-statistic	Tissue	Actions
N/A	N/A	variant not found	rs144630409 not found	NaN	NaN	NaN	NaN
N/A	N/A	variant not found	rs72926783 not found	NaN	NaN	NaN	NaN
N/A	N/A	variant not found	rs72926787 not found	NaN	NaN	NaN	NaN
N/A	N/A	variant not found	rs72934573 not found	NaN	NaN	NaN	NaN
N/A	N/A	variant not found	rs191602009 not found	NaN	NaN	NaN	NaN
N/A	N/A	variant not found	rs72934760 not found	NaN	NaN	NaN	NaN
N/A	N/A	variant not found	rs188186531 not found	NaN	NaN	NaN	NaN
N/A	N/A	variant not found	rs72938315 not found	NaN	NaN	NaN	NaN
N/A	N/A	variant not found	rs149163995 not found	NaN	NaN	NaN	NaN
N/A	N/A	variant not found	rs11890006 not found	NaN	NaN	NaN	NaN
NBEAL1	ENSG00000144426.14	2_203893999_C_A_b37	rs115654617	6.1e-48	0.00013	-0.7	-17	Artery - Tibial	eQTL box plot
NBEAL1	ENSG00000144426.14	2_203883193_C_G_b37	rs72932588	1.6e-44	0.00013	-0.69	-16	Artery - Tibial	eQTL box plot
NBEAL1	ENSG00000144426.14	2_203897946_A_G_b37	rs140168762	6.1e-48	0.00013	-0.7	-17	Artery - Tibial	eQTL box plot
NBEAL1	ENSG00000144426.14	2_203927587_T_C_b37	rs72934513	2.1e-48	0.00013	-0.71	-17	Artery - Tibial	eQTL box plot
NBEAL1	ENSG00000144426.14	2_203884308_A_C_b37	rs72932590	6.1e-48	0.00013	-0.7	-17	Artery - Tibial	eQTL box plot
NBEAL1	ENSG00000144426.14	2_203892767_T_C_b37	rs145538381	6.1e-48	0.00013	-0.7	-17	Artery - Tibial	eQTL box plot
NBEAL1	ENSG00000144426.14	2_203877233_C_T_b37	rs148812085	6.1e-48	0.00013	-0.7	-17	Artery - Tibial	eQTL box plot
NBEAL1	ENSG00000144426.14	2_203831212_T_A_b37	rs114123510	6.3e-44	0.00013	-0.68	-16	Artery - Tibial	eQTL box plot
NBEAL1	ENSG00000144426.14	2_203926271_A_G_b37	rs72934512	6.1e-48	0.00013	-0.7	-17	Artery - Tibial	eQTL box plot
NBEAL1	ENSG00000144426.14	2_203925360_G_A_b37	rs72934510	6.1e-48	0.00013	-0.7	-17	Artery - Tibial	eQTL box plot
NBEAL1	ENSG00000144426.14	2_203873743_G_A_b37	rs6728861	7.4e-44	0.00013	-0.69	-16	Artery - Tibial	eQTL box plot
NBEAL1	ENSG00000144426.14	2_203721314_C_T_b37	rs115396314	6.3e-44	0.00013	-0.68	-16	Artery - Tibial	eQTL box plot
NBEAL1	ENSG00000144426.14	2_203869847_C_T_b37	rs72932583	1.7e-44	0.00013	-0.68	-16	Artery - Tibial	eQTL box plot
NBEAL1	ENSG00000144426.14	2_203916487_T_G_b37	rs72934505	6.1e-48	0.00013	-0.7	-17	Artery - Tibial	eQTL box plot
NBEAL1	ENSG00000144426.14	2_203748776_T_C_b37	rs143035655	6.3e-44	0.00013	-0.68	-16	Artery - Tibial	eQTL box plot
NBEAL1	ENSG00000144426.14	2_203747522_A_G_b37	rs72934751	6.3e-44	0.00013	-0.68	-16	Artery - Tibial	eQTL box plot
NBEAL1	ENSG00000144426.14	2_203780479_T_C_b37	rs7591653	2.4e-43	0.00013	-0.68	-16	Artery - Tibial	eQTL box plot
NBEAL1	ENSG00000144426.14	2_203745327_T_C_b37	rs6722332	9.2e-37	0.00013	-0.65	-14	Artery - Tibial	eQTL box plot
NBEAL1	ENSG00000144426.14	2_203866857_A_G_b37	rs72932575	6.3e-44	0.00013	-0.68	-16	Artery - Tibial	eQTL box plot
NBEAL1	ENSG00000144426.14	2_203758551_C_T_b37	rs72934765	6.3e-44	0.00013	-0.68	-16	Artery - Tibial	eQTL box plot
NBEAL1	ENSG00000144426.14	2_203744445_G_A_b37	rs115953525	6.3e-44	0.00013	-0.68	-16	Artery - Tibial	eQTL box plot
NBEAL1	ENSG00000144426.14	2_203931597_C_T_b37	rs151316549	7.1e-48	0.00013	-0.71	-17	Artery - Tibial	eQTL box plot
NBEAL1	ENSG00000144426.14	2_203932176_A_G_b37	rs78907692	6.1e-48	0.00013	-0.7	-17	Artery - Tibial	eQTL box plot
NBEAL1	ENSG00000144426.14	2_203728984_C_T_b37	rs186399184	8.3e-44	0.00013	-0.72	-16	Artery - Tibial	eQTL box plot
NBEAL1	ENSG00000144426.14	2_203725983_T_C_b37	rs72934725	1.6e-41	0.00013	-0.67	-16	Artery - Tibial	eQTL box plot
NBEAL1	ENSG00000144426.14	2_203729177_C_G_b37	rs147361301	6.3e-44	0.00013	-0.68	-16	Artery - Tibial	eQTL box plot
NBEAL1	ENSG00000144426.14	2_203788950_T_C_b37	rs72936869	6.3e-44	0.00013	-0.68	-16	Artery - Tibial	eQTL box plot
NBEAL1	ENSG00000144426.14	2_203728447_G_A_b37	rs150559122	1.1e-40	0.00013	-0.67	-15	Artery - Tibial	eQTL box plot
NBEAL1	ENSG00000144426.14	2_203758521_C_A_b37	rs72934764	6.3e-44	0.00013	-0.68	-16	Artery - Tibial	eQTL box plot
NBEAL1	ENSG00000144426.14	2_203866336_T_C_b37	rs72932574	6.3e-44	0.00013	-0.68	-16	Artery - Tibial	eQTL box plot
NBEAL1	ENSG00000144426.14	2_203749439_T_C_b37	rs6738618	6.3e-44	0.00013	-0.68	-16	Artery - Tibial	eQTL box plot
NBEAL1	ENSG00000144426.14	2_203757916_A_G_b37	rs7560547	3.1e-33	0.00013	-0.63	-14	Artery - Tibial	eQTL box plot
NBEAL1	ENSG00000144426.14	2_203865515_T_C_b37	rs76461893	6.3e-44	0.00013	-0.68	-16	Artery - Tibial	eQTL box plot
NBEAL1	ENSG00000144426.14	2_203937908_T_A_b37	rs72934518	6.1e-48	0.00013	-0.7	-17	Artery - Tibial	eQTL box plot
NBEAL1	ENSG00000144426.14	2_203740798_C_T_b37	rs72934737	6.3e-44	0.00013	-0.68	-16	Artery - Tibial	eQTL box plot
NBEAL1	ENSG00000144426.14	2_203718682_T_C_b37	rs114155121	6.3e-44	0.00013	-0.68	-16	Artery - Tibial	eQTL box plot
NBEAL1	ENSG00000144426.14	2_203718869_A_G_b37	rs143385727	6.3e-44	0.00013	-0.68	-16	Artery - Tibial	eQTL box plot
NBEAL1	ENSG00000144426.14	2_203719028_G_A_b37	rs148442156	1.5e-41	0.00013	-0.67	-16	Artery - Tibial	eQTL box plot
NBEAL1	ENSG00000144426.14	2_203724495_T_A_b37	rs7605484	1e-43	0.00013	-0.68	-16	Artery - Tibial	eQTL box plot
NBEAL1	ENSG00000144426.14	2_203753072_T_C_b37	rs7582720	6.3e-44	0.00013	-0.68	-16	Artery - Tibial	eQTL box plot
NBEAL1	ENSG00000144426.14	2_203750272_C_T_b37	rs72934753	6.3e-44	0.00013	-0.68	-16	Artery - Tibial	eQTL box plot
NBEAL1	ENSG00000144426.14	2_203753016_G_A_b37	rs6435169	6.3e-44	0.00013	-0.68	-16	Artery - Tibial	eQTL box plot
NBEAL1	ENSG00000144426.14	2_203734866_C_A_b37	rs4510208	1e-38	0.00013	-0.66	-15	Artery - Tibial	eQTL box plot
NBEAL1	ENSG00000144426.14	2_203751932_C_G_b37	rs116382857	6.3e-44	0.00013	-0.68	-16	Artery - Tibial	eQTL box plot
NBEAL1	ENSG00000144426.14	2_203725835_C_T_b37	rs145643482	6.3e-44	0.00013	-0.68	-16	Artery - Tibial	eQTL box plot
NBEAL1	ENSG00000144426.14	2_203739970_T_G_b37	rs72934734	6.3e-44	0.00013	-0.68	-16	Artery - Tibial	eQTL box plot
NBEAL1	ENSG00000144426.14	2_203780515_A_G_b37	rs7603972	1.4e-42	0.00013	-0.68	-16	Artery - Tibial	eQTL box plot
NBEAL1	ENSG00000144426.14	2_203741362_A_T_b37	rs72934740	6.3e-44	0.00013	-0.68	-16	Artery - Tibial	eQTL box plot
NBEAL1	ENSG00000144426.14	2_203715914_G_A_b37	rs146900385	1.6e-41	0.00013	-0.68	-16	Artery - Tibial	eQTL box plot
NBEAL1	ENSG00000144426.14	2_203715419_C_T_b37	rs140154196	4.8e-43	0.00013	-0.68	-16	Artery - Tibial	eQTL box plot
NBEAL1	ENSG00000144426.14	2_203715514_C_T_b37	rs114372659	6.3e-44	0.00013	-0.68	-16	Artery - Tibial	eQTL box plot
NBEAL1	ENSG00000144426.14	2_203740938_G_C_b37	rs79539678	6.3e-44	0.00013	-0.68	-16	Artery - Tibial	eQTL box plot
NBEAL1	ENSG00000144426.14	2_203709997_G_C_b37	rs72934711	6.3e-44	0.00013	-0.68	-16	Artery - Tibial	eQTL box plot
NBEAL1	ENSG00000144426.14	2_203737770_A_G_b37	rs72934729	6.3e-44	0.00013	-0.68	-16	Artery - Tibial	eQTL box plot
NBEAL1	ENSG00000144426.14	2_203738664_G_A_b37	rs6723704	1.2e-42	0.00013	-0.67	-16	Artery - Tibial	eQTL box plot
NBEAL1	ENSG00000144426.14	2_203711581_T_A_b37	rs72934714	6.3e-44	0.00013	-0.68	-16	Artery - Tibial	eQTL box plot
NBEAL1	ENSG00000144426.14	2_203707878_G_A_b37	rs72934707	6.3e-44	0.00013	-0.68	-16	Artery - Tibial	eQTL box plot
NBEAL1	ENSG00000144426.14	2_203740270_A_C_b37	rs146973310	6.1e-42	0.00013	-0.67	-16	Artery - Tibial	eQTL box plot
NBEAL1	ENSG00000144426.14	2_203739856_C_G_b37	rs72934732	6.3e-44	0.00013	-0.68	-16	Artery - Tibial	eQTL box plot
NBEAL1	ENSG00000144426.14	2_203939640_A_G_b37	rs72934519	1.8e-46	0.00013	-0.69	-17	Artery - Tibial	eQTL box plot
NBEAL1	ENSG00000144426.14	2_203943168_A_G_b37	rs115810193	1.8e-46	0.00013	-0.69	-17	Artery - Tibial	eQTL box plot
NBEAL1	ENSG00000144426.14	2_203709776_C_G_b37	rs72934710	6.3e-44	0.00013	-0.68	-16	Artery - Tibial	eQTL box plot
NBEAL1	ENSG00000144426.14	2_203713280_C_A_b37	rs72934715	6.3e-44	0.00013	-0.68	-16	Artery - Tibial	eQTL box plot
NBEAL1	ENSG00000144426.14	2_203761677_G_A_b37	rs150788469	1.7e-43	0.00013	-0.68	-16	Artery - Tibial	eQTL box plot
NBEAL1	ENSG00000144426.14	2_203740010_C_T_b37	rs72934735	1.5e-41	0.00013	-0.67	-16	Artery - Tibial	eQTL box plot
NBEAL1	ENSG00000144426.14	2_203740861_T_C_b37	rs72934738	5.7e-43	0.00013	-0.68	-16	Artery - Tibial	eQTL box plot
NBEAL1	ENSG00000144426.14	2_203790889_T_C_b37	rs72936872	6.3e-44	0.00013	-0.68	-16	Artery - Tibial	eQTL box plot
NBEAL1	ENSG00000144426.14	2_203863736_C_T_b37	rs140750546	2.6e-42	0.00013	-0.67	-16	Artery - Tibial	eQTL box plot
NBEAL1	ENSG00000144426.14	2_203758396_T_C_b37	rs72934763	6.3e-44	0.00013	-0.68	-16	Artery - Tibial	eQTL box plot
NBEAL1	ENSG00000144426.14	2_203855342_C_T_b37	rs72932566	1.2e-43	0.00013	-0.69	-16	Artery - Tibial	eQTL box plot
NBEAL1	ENSG00000144426.14	2_203781741_G_A_b37	rs9749722	2.3e-34	0.00013	-0.64	-14	Artery - Tibial	eQTL box plot
NBEAL1	ENSG00000144426.14	2_203706433_C_T_b37	rs72934704	6.3e-44	0.00013	-0.68	-16	Artery - Tibial	eQTL box plot
NBEAL1	ENSG00000144426.14	2_203827675_C_G_b37	rs72926798	6.3e-44	0.00013	-0.68	-16	Artery - Tibial	eQTL box plot
NBEAL1	ENSG00000144426.14	2_203751981_A_G_b37	rs77268589	6.3e-44	0.00013	-0.68	-16	Artery - Tibial	eQTL box plot
NBEAL1	ENSG00000144426.14	2_203840973_G_T_b37	rs72928620	8.9e-41	0.00013	-0.66	-15	Artery - Tibial	eQTL box plot
NBEAL1	ENSG00000144426.14	2_203951846_T_C_b37	rs147932234	1.2e-29	0.00013	-0.62	-13	Artery - Tibial	eQTL box plot
NBEAL1	ENSG00000144426.14	2_203783484_G_A_b37	rs72936860	6.3e-44	0.00013	-0.68	-16	Artery - Tibial	eQTL box plot
NBEAL1	ENSG00000144426.14	2_203787405_A_G_b37	rs114527590	6.3e-44	0.00013	-0.68	-16	Artery - Tibial	eQTL box plot
NBEAL1	ENSG00000144426.14	2_203721733_A_T_b37	rs114139737	6.3e-44	0.00013	-0.68	-16	Artery - Tibial	eQTL box plot
NBEAL1	ENSG00000144426.14	2_203861954_T_C_b37	rs145299755	1.1e-43	0.00013	-0.7	-16	Artery - Tibial	eQTL box plot
NBEAL1	ENSG00000144426.14	2_203786812_A_G_b37	rs72936862	6.3e-44	0.00013	-0.68	-16	Artery - Tibial	eQTL box plot
NBEAL1	ENSG00000144426.14	2_203787120_A_G_b37	rs72936866	6.3e-44	0.00013	-0.68	-16	Artery - Tibial	eQTL box plot
NBEAL1	ENSG00000144426.14	2_203789679_C_T_b37	rs72936870	6.3e-44	0.00013	-0.68	-16	Artery - Tibial	eQTL box plot
NBEAL1	ENSG00000144426.14	2_203729763_G_A_b37	rs144997119	6.3e-44	0.00013	-0.68	-16	Artery - Tibial	eQTL box plot
NBEAL1	ENSG00000144426.14	2_203791333_G_A_b37	rs72936873	6.3e-44	0.00013	-0.68	-16	Artery - Tibial	eQTL box plot
NBEAL1	ENSG00000144426.14	2_203795987_T_G_b37	rs114393235	6.3e-44	0.00013	-0.68	-16	Artery - Tibial	eQTL box plot
NBEAL1	ENSG00000144426.14	2_203794439_G_A_b37	rs72936882	6.3e-44	0.00013	-0.68	-16	Artery - Tibial	eQTL box plot
NBEAL1	ENSG00000144426.14	2_203745885_T_C_b37	rs6725887	1e-38	0.00013	-0.66	-15	Artery - Tibial	eQTL box plot
NBEAL1	ENSG00000144426.14	2_203792628_A_G_b37	rs72936879	6.3e-44	0.00013	-0.68	-16	Artery - Tibial	eQTL box plot
NBEAL1	ENSG00000144426.14	2_203798318_C_T_b37	rs72926769	6.3e-44	0.00013	-0.68	-16	Artery - Tibial	eQTL box plot
NBEAL1	ENSG00000144426.14	2_203791912_G_A_b37	rs72936875	6.3e-44	0.00013	-0.68	-16	Artery - Tibial	eQTL box plot
NBEAL1	ENSG00000144426.14	2_203756677_G_A_b37	rs72934762	2.6e-42	0.00013	-0.67	-16	Artery - Tibial	eQTL box plot
NBEAL1	ENSG00000144426.14	2_203804289_C_T_b37	rs72926772	6.3e-44	0.00013	-0.68	-16	Artery - Tibial	eQTL box plot
NBEAL1	ENSG00000144426.14	2_203801226_T_G_b37	rs72926771	6.3e-44	0.00013	-0.68	-16	Artery - Tibial	eQTL box plot
NBEAL1	ENSG00000144426.14	2_203828192_G_A_b37	rs72926799	6.3e-44	0.00013	-0.68	-16	Artery - Tibial	eQTL box plot
NBEAL1	ENSG00000144426.14	2_203805929_C_G_b37	rs72926779	6.3e-44	0.00013	-0.68	-16	Artery - Tibial	eQTL box plot
NBEAL1	ENSG00000144426.14	2_203806724_C_T_b37	rs75869289	6.3e-44	0.00013	-0.68	-16	Artery - Tibial	eQTL box plot
NBEAL1	ENSG00000144426.14	2_203807083_A_T_b37	rs144990234	3.3e-35	0.00013	-0.65	-14	Artery - Tibial	eQTL box plot
NBEAL1	ENSG00000144426.14	2_203808835_G_A_b37	rs72926781	7.6e-42	0.00013	-0.67	-16	Artery - Tibial	eQTL box plot
NBEAL1	ENSG00000144426.14	2_203829284_A_G_b37	rs115194657	6.3e-44	0.00013	-0.68	-16	Artery - Tibial	eQTL box plot
NBEAL1	ENSG00000144426.14	2_203836507_G_C_b37	rs72928608	5.5e-45	0.00013	-0.69	-17	Artery - Tibial	eQTL box plot
NBEAL1	ENSG00000144426.14	2_203827480_T_C_b37	rs72926796	6.3e-44	0.00013	-0.68	-16	Artery - Tibial	eQTL box plot
NBEAL1	ENSG00000144426.14	2_203835177_A_C_b37	rs1541853	6.3e-44	0.00013	-0.68	-16	Artery - Tibial	eQTL box plot
NBEAL1	ENSG00000144426.14	2_203845828_A_G_b37	rs72932554	6.3e-44	0.00013	-0.68	-16	Artery - Tibial	eQTL box plot
NBEAL1	ENSG00000144426.14	2_203805552_G_A_b37	rs77230711	6.3e-44	0.00013	-0.68	-16	Artery - Tibial	eQTL box plot
NBEAL1	ENSG00000144426.14	2_203859391_T_C_b37	rs72932572	6.1e-45	0.00013	-0.68	-17	Artery - Tibial	eQTL box plot
NBEAL1	ENSG00000144426.14	2_203816494_G_A_b37	rs72926786	1.2e-43	0.00013	-0.69	-16	Artery - Tibial	eQTL box plot
NBEAL1	ENSG00000144426.14	2_203838961_T_C_b37	rs72928610	6.3e-44	0.00013	-0.68	-16	Artery - Tibial	eQTL box plot
NBEAL1	ENSG00000144426.14	2_203861910_G_A_b37	rs148707292	5e-44	0.00013	-0.7	-16	Artery - Tibial	eQTL box plot
NBEAL1	ENSG00000144426.14	2_203811628_G_A_b37	rs72926782	6.3e-44	0.00013	-0.68	-16	Artery - Tibial	eQTL box plot
NBEAL1	ENSG00000144426.14	2_203814694_A_T_b37	rs76298043	7.3e-42	0.00013	-0.68	-16	Artery - Tibial	eQTL box plot
NBEAL1	ENSG00000144426.14	2_203825106_A_G_b37	rs114079739	6.3e-44	0.00013	-0.68	-16	Artery - Tibial	eQTL box plot
NBEAL1	ENSG00000144426.14	2_203827432_A_G_b37	rs72926794	1.7e-44	0.00013	-0.68	-16	Artery - Tibial	eQTL box plot
NBEAL1	ENSG00000144426.14	2_203829225_A_C_b37	rs72926800	6.3e-44	0.00013	-0.68	-16	Artery - Tibial	eQTL box plot
NBEAL1	ENSG00000144426.14	2_203830228_T_C_b37	rs72926802	1.1e-37	0.00013	-0.65	-15	Artery - Tibial	eQTL box plot
NBEAL1	ENSG00000144426.14	2_203831252_A_T_b37	rs74421437	6.3e-44	0.00013	-0.68	-16	Artery - Tibial	eQTL box plot
NBEAL1	ENSG00000144426.14	2_203837573_G_T_b37	rs72928609	6.3e-44	0.00013	-0.68	-16	Artery - Tibial	eQTL box plot
NBEAL1	ENSG00000144426.14	2_203847417_A_G_b37	rs72932560	6.3e-44	0.00013	-0.68	-16	Artery - Tibial	eQTL box plot
NBEAL1	ENSG00000144426.14	2_203848402_G_A_b37	rs72932561	6.3e-44	0.00013	-0.68	-16	Artery - Tibial	eQTL box plot
NBEAL1	ENSG00000144426.14	2_203698737_T_C_b37	rs72932786	6.3e-44	0.00013	-0.68	-16	Artery - Tibial	eQTL box plot
NBEAL1	ENSG00000144426.14	2_203699379_C_T_b37	rs72932789	6.3e-44	0.00013	-0.68	-16	Artery - Tibial	eQTL box plot
NBEAL1	ENSG00000144426.14	2_203830851_A_G_b37	rs79642273	6.3e-44	0.00013	-0.68	-16	Artery - Tibial	eQTL box plot
NBEAL1	ENSG00000144426.14	2_203844480_C_T_b37	rs7579667	3.1e-43	0.00013	-0.69	-16	Artery - Tibial	eQTL box plot
NBEAL1	ENSG00000144426.14	2_203846817_A_T_b37	rs72932557	6.3e-44	0.00013	-0.68	-16	Artery - Tibial	eQTL box plot
NBEAL1	ENSG00000144426.14	2_203850011_C_G_b37	rs76890136	6.3e-44	0.00013	-0.68	-16	Artery - Tibial	eQTL box plot
NBEAL1	ENSG00000144426.14	2_203700870_C_T_b37	rs72932791	1.6e-43	0.00013	-0.68	-16	Artery - Tibial	eQTL box plot
NBEAL1	ENSG00000144426.14	2_203794262_T_C_b37	rs72936881	6.3e-44	0.00013	-0.68	-16	Artery - Tibial	eQTL box plot
NBEAL1	ENSG00000144426.14	2_203821793_T_C_b37	rs114702158	6.3e-44	0.00013	-0.68	-16	Artery - Tibial	eQTL box plot
NBEAL1	ENSG00000144426.14	2_203847325_C_G_b37	rs72932558	6.3e-44	0.00013	-0.68	-16	Artery - Tibial	eQTL box plot
NBEAL1	ENSG00000144426.14	2_203861113_T_G_b37	rs72932573	2.2e-43	0.00013	-0.68	-16	Artery - Tibial	eQTL box plot
NBEAL1	ENSG00000144426.14	2_203819471_A_G_b37	rs116678869	1.3e-43	0.00013	-0.69	-16	Artery - Tibial	eQTL box plot
NBEAL1	ENSG00000144426.14	2_203833877_A_G_b37	rs141002954	6.3e-44	0.00013	-0.68	-16	Artery - Tibial	eQTL box plot
NBEAL1	ENSG00000144426.14	2_203822891_C_G_b37	rs72926791	6.3e-44	0.00013	-0.68	-16	Artery - Tibial	eQTL box plot
NBEAL1	ENSG00000144426.14	2_203823400_C_T_b37	rs114110842	6.3e-44	0.00013	-0.68	-16	Artery - Tibial	eQTL box plot
NBEAL1	ENSG00000144426.14	2_203697092_C_A_b37	rs114520702	2.3e-42	0.00013	-0.68	-16	Artery - Tibial	eQTL box plot
NBEAL1	ENSG00000144426.14	2_203698470_A_G_b37	rs72932784	6.3e-44	0.00013	-0.68	-16	Artery - Tibial	eQTL box plot
NBEAL1	ENSG00000144426.14	2_203778200_A_T_b37	rs138805020	6.3e-44	0.00013	-0.68	-16	Artery - Tibial	eQTL box plot
NBEAL1	ENSG00000144426.14	2_203796814_C_G_b37	rs72926767	1.8e-42	0.00013	-0.67	-16	Artery - Tibial	eQTL box plot
NBEAL1	ENSG00000144426.14	2_203967197_A_G_b37	rs142013255	1.8e-46	0.00013	-0.69	-17	Artery - Tibial	eQTL box plot
NBEAL1	ENSG00000144426.14	2_203698300_C_T_b37	rs75324925	6.3e-44	0.00013	-0.68	-16	Artery - Tibial	eQTL box plot
NBEAL1	ENSG00000144426.14	2_203795762_G_A_b37	rs142250318	1.8e-23	0.00013	-0.59	-11	Artery - Tibial	eQTL box plot
NBEAL1	ENSG00000144426.14	2_203701004_T_G_b37	rs72932793	6.3e-44	0.00013	-0.68	-16	Artery - Tibial	eQTL box plot
NBEAL1	ENSG00000144426.14	2_203969504_G_A_b37	rs72934537	1.8e-46	0.00013	-0.69	-17	Artery - Tibial	eQTL box plot
NBEAL1	ENSG00000144426.14	2_203975958_G_T_b37	rs72934545	7e-46	0.00013	-0.69	-17	Artery - Tibial	eQTL box plot
NBEAL1	ENSG00000144426.14	2_203845996_T_C_b37	rs72932556	6.3e-44	0.00013	-0.68	-16	Artery - Tibial	eQTL box plot
NBEAL1	ENSG00000144426.14	2_203847382_G_A_b37	rs72932559	5.7e-43	0.00013	-0.68	-16	Artery - Tibial	eQTL box plot
NBEAL1	ENSG00000144426.14	2_203697278_C_T_b37	rs72932781	1.1e-43	0.00013	-0.68	-16	Artery - Tibial	eQTL box plot
NBEAL1	ENSG00000144426.14	2_203952059_C_G_b37	rs139333388	1.7e-47	0.00013	-0.69	-17	Artery - Tibial	eQTL box plot
NBEAL1	ENSG00000144426.14	2_203707752_A_G_b37	rs72934706	6.3e-44	0.00013	-0.68	-16	Artery - Tibial	eQTL box plot
NBEAL1	ENSG00000144426.14	2_203826396_G_A_b37	rs72926793	6.3e-44	0.00013	-0.68	-16	Artery - Tibial	eQTL box plot
NBEAL1	ENSG00000144426.14	2_203734365_A_T_b37	rs3845800	7.6e-37	0.00013	-0.65	-14	Artery - Tibial	eQTL box plot
NBEAL1	ENSG00000144426.14	2_203764809_T_A_b37	rs149016309	6.3e-44	0.00013	-0.68	-16	Artery - Tibial	eQTL box plot
NBEAL1	ENSG00000144426.14	2_203968973_T_C_b37	rs72934535	2.4e-36	0.00013	-0.68	-14	Artery - Tibial	eQTL box plot
NBEAL1	ENSG00000144426.14	2_203980033_G_A_b37	rs72934546	1.8e-46	0.00013	-0.69	-17	Artery - Tibial	eQTL box plot
NBEAL1	ENSG00000144426.14	2_203772984_C_T_b37	rs72936838	6.3e-44	0.00013	-0.68	-16	Artery - Tibial	eQTL box plot
NBEAL1	ENSG00000144426.14	2_203842661_C_T_b37	rs72932553	6.3e-44	0.00013	-0.68	-16	Artery - Tibial	eQTL box plot
NBEAL1	ENSG00000144426.14	2_203771260_G_A_b37	rs72936834	6.3e-44	0.00013	-0.68	-16	Artery - Tibial	eQTL box plot
NBEAL1	ENSG00000144426.14	2_203765756_T_C_b37	rs35212307	4.4e-43	0.00013	-0.68	-16	Artery - Tibial	eQTL box plot
NBEAL1	ENSG00000144426.14	2_203766563_T_C_b37	rs72934767	6.3e-44	0.00013	-0.68	-16	Artery - Tibial	eQTL box plot
NBEAL1	ENSG00000144426.14	2_203763076_T_G_b37	rs77931721	6.3e-44	0.00013	-0.68	-16	Artery - Tibial	eQTL box plot
NBEAL1	ENSG00000144426.14	2_203771652_C_G_b37	rs114899426	6.3e-44	0.00013	-0.68	-16	Artery - Tibial	eQTL box plot
NBEAL1	ENSG00000144426.14	2_203774734_G_C_b37	rs72936846	1.2e-43	0.00013	-0.69	-16	Artery - Tibial	eQTL box plot
NBEAL1	ENSG00000144426.14	2_203768786_G_A_b37	rs142603618	1.8e-30	0.00013	-0.62	-13	Artery - Tibial	eQTL box plot
NBEAL1	ENSG00000144426.14	2_203769112_C_T_b37	rs114395475	1e-36	0.00013	-0.65	-14	Artery - Tibial	eQTL box plot
NBEAL1	ENSG00000144426.14	2_203769803_C_T_b37	rs72936830	6.3e-44	0.00013	-0.68	-16	Artery - Tibial	eQTL box plot
NBEAL1	ENSG00000144426.14	2_203773686_A_G_b37	rs72936842	6.3e-44	0.00013	-0.68	-16	Artery - Tibial	eQTL box plot
NBEAL1	ENSG00000144426.14	2_203774748_G_A_b37	rs72936847	1.2e-43	0.00013	-0.69	-16	Artery - Tibial	eQTL box plot
NBEAL1	ENSG00000144426.14	2_203667526_G_T_b37	rs72932752	1.9e-41	0.00013	-0.67	-16	Artery - Tibial	eQTL box plot
NBEAL1	ENSG00000144426.14	2_203773237_G_A_b37	rs72936839	6.3e-44	0.00013	-0.68	-16	Artery - Tibial	eQTL box plot
NBEAL1	ENSG00000144426.14	2_203811902_A_T_b37	rs116773016	1.7e-44	0.00013	-0.68	-16	Artery - Tibial	eQTL box plot
NBEAL1	ENSG00000144426.14	2_203811912_A_C_b37	rs114604411	6.3e-44	0.00013	-0.68	-16	Artery - Tibial	eQTL box plot
NBEAL1	ENSG00000144426.14	2_203775712_G_A_b37	rs72936856	6.3e-44	0.00013	-0.68	-16	Artery - Tibial	eQTL box plot
NBEAL1	ENSG00000144426.14	2_203775475_G_A_b37	rs72936852	6.3e-44	0.00013	-0.68	-16	Artery - Tibial	eQTL box plot
NBEAL1	ENSG00000144426.14	2_203695826_G_C_b37	rs72932780	2.6e-35	0.00013	-0.62	-14	Artery - Tibial	eQTL box plot
NBEAL1	ENSG00000144426.14	2_203693914_A_C_b37	rs143805266	2.3e-42	0.00013	-0.67	-16	Artery - Tibial	eQTL box plot
NBEAL1	ENSG00000144426.14	2_203983940_C_A_b37	rs72934550	3e-36	0.00013	-0.66	-14	Artery - Tibial	eQTL box plot
NBEAL1	ENSG00000144426.14	2_203984117_C_T_b37	rs72934551	7.2e-41	0.00013	-0.67	-16	Artery - Tibial	eQTL box plot
NBEAL1	ENSG00000144426.14	2_203733989_G_A_b37	rs7608755	6.3e-44	0.00013	-0.68	-16	Artery - Tibial	eQTL box plot
NBEAL1	ENSG00000144426.14	2_203744454_C_T_b37	rs72934745	6.3e-44	0.00013	-0.68	-16	Artery - Tibial	eQTL box plot
NBEAL1	ENSG00000144426.14	2_203689914_A_G_b37	rs72932777	7.3e-41	0.00013	-0.66	-16	Artery - Tibial	eQTL box plot
NBEAL1	ENSG00000144426.14	2_203736251_C_G_b37	rs149846585	6.3e-44	0.00013	-0.68	-16	Artery - Tibial	eQTL box plot
NBEAL1	ENSG00000144426.14	2_203690047_T_G_b37	rs115628302	7.3e-41	0.00013	-0.66	-16	Artery - Tibial	eQTL box plot
NBEAL1	ENSG00000144426.14	2_203995405_G_A_b37	rs72934563	1.8e-46	0.00013	-0.69	-17	Artery - Tibial	eQTL box plot
NBEAL1	ENSG00000144426.14	2_204009057_T_G_b37	rs72934583	1.8e-46	0.00013	-0.69	-17	Artery - Tibial	eQTL box plot
NBEAL1	ENSG00000144426.14	2_203993512_G_A_b37	rs149215222	1.8e-46	0.00013	-0.69	-17	Artery - Tibial	eQTL box plot
NBEAL1	ENSG00000144426.14	2_203688300_A_T_b37	rs72932776	7.3e-41	0.00013	-0.66	-16	Artery - Tibial	eQTL box plot
NBEAL1	ENSG00000144426.14	2_204017937_C_T_b37	rs72934589	1.8e-46	0.00013	-0.69	-17	Artery - Tibial	eQTL box plot
NBEAL1	ENSG00000144426.14	2_204019762_G_A_b37	rs72934591	9e-46	0.00013	-0.69	-17	Artery - Tibial	eQTL box plot
NBEAL1	ENSG00000144426.14	2_203726502_G_A_b37	rs145664840	6.3e-44	0.00013	-0.68	-16	Artery - Tibial	eQTL box plot
NBEAL1	ENSG00000144426.14	2_203670122_T_C_b37	rs72932753	2.6e-40	0.00013	-0.65	-15	Artery - Tibial	eQTL box plot
NBEAL1	ENSG00000144426.14	2_203725678_A_C_b37	rs115827549	6.3e-44	0.00013	-0.68	-16	Artery - Tibial	eQTL box plot
NBEAL1	ENSG00000144426.14	2_203685728_C_T_b37	rs72932774	7.3e-41	0.00013	-0.66	-16	Artery - Tibial	eQTL box plot
NBEAL1	ENSG00000144426.14	2_203682304_C_G_b37	rs72932772	2.5e-35	0.00013	-0.63	-14	Artery - Tibial	eQTL box plot
NBEAL1	ENSG00000144426.14	2_203680954_T_C_b37	rs72932770	7.3e-41	0.00013	-0.66	-16	Artery - Tibial	eQTL box plot
NBEAL1	ENSG00000144426.14	2_203987806_C_G_b37	rs72934554	6.5e-31	0.00013	-0.66	-13	Artery - Tibial	eQTL box plot
NBEAL1	ENSG00000144426.14	2_203679306_T_C_b37	rs72932767	7.3e-41	0.00013	-0.66	-16	Artery - Tibial	eQTL box plot
NBEAL1	ENSG00000144426.14	2_203678658_A_T_b37	rs72932763	7e-39	0.00013	-0.65	-15	Artery - Tibial	eQTL box plot
NBEAL1	ENSG00000144426.14	2_203725677_A_G_b37	rs115130739	6.3e-44	0.00013	-0.68	-16	Artery - Tibial	eQTL box plot
NBEAL1	ENSG00000144426.14	2_203679183_C_T_b37	rs72932765	4.7e-41	0.00013	-0.66	-16	Artery - Tibial	eQTL box plot
NBEAL1	ENSG00000144426.14	2_203672406_C_T_b37	rs144505847	7.3e-41	0.00013	-0.66	-16	Artery - Tibial	eQTL box plot
NBEAL1	ENSG00000144426.14	2_203720774_T_C_b37	rs147100405	8.4e-42	0.00013	-0.68	-16	Artery - Tibial	eQTL box plot
NBEAL1	ENSG00000144426.14	2_203746816_A_G_b37	rs72934749	2.6e-42	0.00013	-0.68	-16	Artery - Tibial	eQTL box plot
NBEAL1	ENSG00000144426.14	2_203692760_A_G_b37	rs75166090	7.3e-41	0.00013	-0.66	-16	Artery - Tibial	eQTL box plot
NBEAL1	ENSG00000144426.14	2_203839628_T_A_b37	rs72928613	1.5e-43	0.00013	-0.68	-16	Artery - Tibial	eQTL box plot
NBEAL1	ENSG00000144426.14	2_203673563_A_T_b37	rs72932755	7.3e-41	0.00013	-0.66	-16	Artery - Tibial	eQTL box plot
NBEAL1	ENSG00000144426.14	2_203674288_G_A_b37	rs72932759	7.3e-41	0.00013	-0.66	-16	Artery - Tibial	eQTL box plot
NBEAL1	ENSG00000144426.14	2_203726501_G_C_b37	rs140606214	6.3e-44	0.00013	-0.68	-16	Artery - Tibial	eQTL box plot
NBEAL1	ENSG00000144426.14	2_203716804_G_C_b37	rs150622102	6.3e-44	0.00013	-0.68	-16	Artery - Tibial	eQTL box plot
NBEAL1	ENSG00000144426.14	2_203685119_A_G_b37	rs75141346	2.1e-35	0.00013	-0.65	-14	Artery - Tibial	eQTL box plot
NBEAL1	ENSG00000144426.14	2_203663975_C_T_b37	rs78128841	1.9e-41	0.00013	-0.67	-16	Artery - Tibial	eQTL box plot
NBEAL1	ENSG00000144426.14	2_203662888_A_C_b37	rs72932745	1.9e-41	0.00013	-0.67	-16	Artery - Tibial	eQTL box plot
NBEAL1	ENSG00000144426.14	2_203656554_G_A_b37	rs6732078	1.9e-41	0.00013	-0.67	-16	Artery - Tibial	eQTL box plot
NBEAL1	ENSG00000144426.14	2_203840565_C_T_b37	rs143450835	6.3e-44	0.00013	-0.68	-16	Artery - Tibial	eQTL box plot
NBEAL1	ENSG00000144426.14	2_203642244_T_G_b37	rs72932716	8.2e-40	0.00013	-0.65	-15	Artery - Tibial	eQTL box plot
NBEAL1	ENSG00000144426.14	2_203639395_T_C_b37	rs72932707	8.2e-40	0.00013	-0.65	-15	Artery - Tibial	eQTL box plot
NBEAL1	ENSG00000144426.14	2_203656846_C_A_b37	rs6435168	1.9e-41	0.00013	-0.67	-16	Artery - Tibial	eQTL box plot
NBEAL1	ENSG00000144426.14	2_203663498_G_A_b37	rs72932746	1.9e-41	0.00013	-0.67	-16	Artery - Tibial	eQTL box plot
NBEAL1	ENSG00000144426.14	2_203654540_G_A_b37	rs72932737	1.9e-41	0.00013	-0.67	-16	Artery - Tibial	eQTL box plot
NBEAL1	ENSG00000144426.14	2_203661048_A_T_b37	rs72932741	1.5e-35	0.00013	-0.64	-14	Artery - Tibial	eQTL box plot
NBEAL1	ENSG00000144426.14	2_203639501_A_G_b37	rs72932709	8.2e-40	0.00013	-0.65	-15	Artery - Tibial	eQTL box plot
NBEAL1	ENSG00000144426.14	2_203639846_T_A_b37	rs72932711	8.2e-40	0.00013	-0.65	-15	Artery - Tibial	eQTL box plot
NBEAL1	ENSG00000144426.14	2_203647598_C_A_b37	rs72932722	9.6e-40	0.00013	-0.65	-15	Artery - Tibial	eQTL box plot
NBEAL1	ENSG00000144426.14	2_203647646_A_G_b37	rs72932723	9.6e-40	0.00013	-0.65	-15	Artery - Tibial	eQTL box plot
NBEAL1	ENSG00000144426.14	2_203649501_G_C_b37	rs72932727	1.2e-34	0.00013	-0.62	-14	Artery - Tibial	eQTL box plot
NBEAL1	ENSG00000144426.14	2_203650410_A_G_b37	rs72932731	3.8e-41	0.00013	-0.67	-16	Artery - Tibial	eQTL box plot
NBEAL1	ENSG00000144426.14	2_203650998_G_A_b37	rs143911965	1.9e-41	0.00013	-0.67	-16	Artery - Tibial	eQTL box plot
NBEAL1	ENSG00000144426.14	2_203683990_A_G_b37	rs79633844	7.3e-41	0.00013	-0.66	-16	Artery - Tibial	eQTL box plot
NBEAL1	ENSG00000144426.14	2_203933339_A_G_b37	rs72934514	6.1e-41	0.00013	-0.68	-16	Artery - Tibial	eQTL box plot
NBEAL1	ENSG00000144426.14	2_204015972_T_C_b37	rs140201293	1.6e-39	0.00013	-0.67	-15	Artery - Tibial	eQTL box plot
NBEAL1	ENSG00000144426.14	2_203646934_C_G_b37	rs72932720	8.2e-40	0.00013	-0.65	-15	Artery - Tibial	eQTL box plot
NBEAL1	ENSG00000144426.14	2_203649341_G_A_b37	rs72932725	2.2e-43	0.00013	-0.69	-16	Artery - Tibial	eQTL box plot
NBEAL1	ENSG00000144426.14	2_203662197_A_G_b37	rs6705330	1.9e-41	0.00013	-0.67	-16	Artery - Tibial	eQTL box plot
NBEAL1	ENSG00000144426.14	2_203673072_A_C_b37	rs80087860	7.3e-41	0.00013	-0.66	-16	Artery - Tibial	eQTL box plot
NBEAL1	ENSG00000144426.14	2_203744610_G_A_b37	rs148513392	6.1e-41	0.00013	-0.68	-16	Artery - Tibial	eQTL box plot
NBEAL1	ENSG00000144426.14	2_204027701_G_A_b37	rs146099848	1.8e-46	0.00013	-0.69	-17	Artery - Tibial	eQTL box plot
NBEAL1	ENSG00000144426.14	2_204031137_G_A_b37	rs72934601	1.8e-46	0.00013	-0.69	-17	Artery - Tibial	eQTL box plot
NBEAL1	ENSG00000144426.14	2_204036357_T_G_b37	rs72936304	3e-40	0.00013	-0.67	-15	Artery - Tibial	eQTL box plot
NBEAL1	ENSG00000144426.14	2_203808532_G_A_b37	rs140244541	9.6e-33	0.00013	-0.56	-13	Artery - Tibial	eQTL box plot
NBEAL1	ENSG00000144426.14	2_203832120_A_G_b37	rs72928605	6.1e-41	0.00013	-0.68	-16	Artery - Tibial	eQTL box plot
NBEAL1	ENSG00000144426.14	2_204040296_G_T_b37	rs72936309	5.6e-44	0.00013	-0.68	-16	Artery - Tibial	eQTL box plot
NBEAL1	ENSG00000144426.14	2_204050474_T_G_b37	rs72936323	5.6e-45	0.00013	-0.68	-17	Artery - Tibial	eQTL box plot
NBEAL1	ENSG00000144426.14	2_204054141_C_T_b37	rs72936326	4.8e-42	0.00013	-0.68	-16	Artery - Tibial	eQTL box plot
NBEAL1	ENSG00000144426.14	2_204056678_T_C_b37	rs72936332	1.8e-42	0.00013	-0.68	-16	Artery - Tibial	eQTL box plot
NBEAL1	ENSG00000144426.14	2_204064839_C_T_b37	rs72936348	7.6e-43	0.00013	-0.68	-16	Artery - Tibial	eQTL box plot
NBEAL1	ENSG00000144426.14	2_204070956_A_G_b37	rs72936353	5.6e-45	0.00013	-0.68	-17	Artery - Tibial	eQTL box plot
NBEAL1	ENSG00000144426.14	2_203676105_C_T_b37	rs115400054	6.1e-41	0.00013	-0.68	-16	Artery - Tibial	eQTL box plot
NBEAL1	ENSG00000144426.14	2_203673073_G_A_b37	rs74675536	7.3e-41	0.00013	-0.66	-16	Artery - Tibial	eQTL box plot
NBEAL1	ENSG00000144426.14	2_204081675_C_T_b37	rs116219813	5.6e-45	0.00013	-0.68	-17	Artery - Tibial	eQTL box plot
NBEAL1	ENSG00000144426.14	2_203990789_T_G_b37	rs72934556	1.6e-39	0.00013	-0.67	-15	Artery - Tibial	eQTL box plot
NBEAL1	ENSG00000144426.14	2_203664929_C_G_b37	rs76122535	2.7e-41	0.00013	-0.67	-16	Artery - Tibial	eQTL box plot
NBEAL1	ENSG00000144426.14	2_203880834_G_A_b37	rs4675310	6.1e-48	0.00013	0.7	17	Artery - Tibial	eQTL box plot
NBEAL1	ENSG00000144426.14	2_203880992_T_C_b37	rs2351524	6.1e-48	0.00013	0.7	17	Artery - Tibial	eQTL box plot
NBEAL1	ENSG00000144426.14	2_203833018_G_A_b37	rs149268645	6.1e-41	0.00013	-0.68	-16	Artery - Tibial	eQTL box plot
NBEAL1	ENSG00000144426.14	2_204151503_A_G_b37	rs72938351	1.9e-33	0.00013	-0.65	-14	Artery - Tibial	eQTL box plot
NBEAL1	ENSG00000144426.14	2_204158375_G_A_b37	rs114863726	2.3e-38	0.00013	-0.66	-15	Artery - Tibial	eQTL box plot
NBEAL1	ENSG00000144426.14	2_204154677_A_T_b37	rs114407963	1.8e-38	0.00013	-0.65	-15	Artery - Tibial	eQTL box plot
NBEAL1	ENSG00000144426.14	2_203904305_T_C_b37	rs181256816	4.3e-32	0.00013	-0.72	-13	Artery - Tibial	eQTL box plot
NBEAL1	ENSG00000144426.14	2_203904306_G_A_b37	rs185726277	5.9e-33	0.00013	-0.72	-13	Artery - Tibial	eQTL box plot
NBEAL1	ENSG00000144426.14	2_204196618_C_T_b37	rs116426890	4.3e-43	0.00013	-0.71	-16	Artery - Tibial	eQTL box plot
NBEAL1	ENSG00000144426.14	2_204121145_C_G_b37	rs115600411	5.6e-43	0.00013	-0.67	-16	Artery - Tibial	eQTL box plot
NBEAL1	ENSG00000144426.14	2_203783009_C_T_b37	rs4673240	6.3e-44	0.00013	0.68	16	Artery - Tibial	eQTL box plot
NBEAL1	ENSG00000144426.14	2_203708307_A_G_b37	rs934287	2e-26	0.00013	0.48	12	Artery - Tibial	eQTL box plot
NBEAL1	ENSG00000144426.14	2_203720745_G_A_b37	rs12693975	6.8e-26	0.00013	0.48	12	Artery - Tibial	eQTL box plot
NBEAL1	ENSG00000144426.14	2_203714973_G_C_b37	rs10207567	6.8e-26	0.00013	0.48	12	Artery - Tibial	eQTL box plot
NBEAL1	ENSG00000144426.14	2_203777903_G_A_b37	rs6719001	6.3e-44	0.00013	-0.68	-16	Artery - Tibial	eQTL box plot
NBEAL1	ENSG00000144426.14	2_203705787_G_C_b37	rs1971819	2e-26	0.00013	0.48	12	Artery - Tibial	eQTL box plot
NBEAL1	ENSG00000144426.14	2_204048840_G_A_b37	rs10932008	2e-18	0.00013	0.4	9.3	Artery - Tibial	eQTL box plot
NBEAL1	ENSG00000144426.14	2_204271511_C_T_b37	rs12693989	5.8e-10	0.00013	-0.24	-6.4	Artery - Tibial	eQTL box plot
NBEAL1	ENSG00000144426.14	2_204285774_G_A_b37	rs13416670	7.1e-11	0.00013	-0.25	-6.7	Artery - Tibial	eQTL box plot
NBEAL1	ENSG00000144426.14	2_204243759_A_T_b37	rs10197623	5.8e-10	0.00013	-0.24	-6.4	Artery - Tibial	eQTL box plot
NBEAL1	ENSG00000144426.14	2_204226003_G_T_b37	rs12474416	5.8e-10	0.00013	-0.24	-6.4	Artery - Tibial	eQTL box plot
NBEAL1	ENSG00000144426.14	2_204242897_A_T_b37	rs35071165	2.6e-10	0.00013	-0.25	-6.5	Artery - Tibial	eQTL box plot
NBEAL1	ENSG00000144426.14	2_204226331_A_G_b37	rs12466364	1.7e-09	0.00013	-0.23	-6.2	Artery - Tibial	eQTL box plot
NBEAL1	ENSG00000144426.14	2_204281120_G_A_b37	rs113217304	8.3e-10	0.00013	-0.24	-6.3	Artery - Tibial	eQTL box plot
NBEAL1	ENSG00000144426.14	2_203874032_A_G_b37	rs74923585	5e-17	0.00013	-0.68	-8.9	Artery - Tibial	eQTL box plot
NBEAL1	ENSG00000144426.14	2_203693277_G_A_b37	rs78488377	5.7e-17	0.00013	-0.7	-8.9	Artery - Tibial	eQTL box plot
NBEAL1	ENSG00000144426.14	2_203968480_C_T_b37	rs139621023	7.4e-16	0.00013	-0.65	-8.5	Artery - Tibial	eQTL box plot
NBEAL1	ENSG00000144426.14	2_203647276_C_T_b37	rs11675462	1.8e-16	0.00013	0.33	8.7	Artery - Tibial	eQTL box plot
NBEAL1	ENSG00000144426.14	2_204190907_T_C_b37	rs4675332	4.9e-11	0.00013	-0.25	-6.8	Artery - Tibial	eQTL box plot
NBEAL1	ENSG00000144426.14	2_204189474_G_A_b37	rs4484022	9.6e-11	0.00013	-0.25	-6.7	Artery - Tibial	eQTL box plot
NBEAL1	ENSG00000144426.14	2_204356293_A_G_b37	rs77137125	2.1e-14	0.00013	-0.61	-8	Artery - Tibial	eQTL box plot
