# Supplementary material for: NBEAL1 controls SREBP2 processing and cholesterol metabolism and is a susceptibility locus for coronary artery disease
Source: Sci Rep. 2020 Mar 11;10:4528. doi: 10.1038/s41598-020-61352-0 (PMC7066131; doi:10.1038/s41598-020-61352-0)
Supplement: Supplementary file 6 — Supplemental Table 5. [file 41598_2020_61352_MOESM6_ESM.xlsx]

## Sheet: Liver NBEAL1
	Supplemental Table 5
Gene Symbol	Gencode Id	Variant Id	SNP	P-Value	P-Value Threshold	NES	T-statistic	Tissue	Actions
N/A	N/A	variant not found	rs144630409 not found	NaN	NaN	NaN	NaN
N/A	N/A	variant not found	rs72926783 not found	NaN	NaN	NaN	NaN
N/A	N/A	variant not found	rs72926787 not found	NaN	NaN	NaN	NaN
N/A	N/A	variant not found	rs72934573 not found	NaN	NaN	NaN	NaN
N/A	N/A	variant not found	rs191602009 not found	NaN	NaN	NaN	NaN
N/A	N/A	variant not found	rs72934760 not found	NaN	NaN	NaN	NaN
N/A	N/A	variant not found	rs188186531 not found	NaN	NaN	NaN	NaN
N/A	N/A	variant not found	rs72938315 not found	NaN	NaN	NaN	NaN
N/A	N/A	variant not found	rs149163995 not found	NaN	NaN	NaN	NaN
N/A	N/A	variant not found	rs11890006 not found	NaN	NaN	NaN	NaN
NBEAL1	ENSG00000144426.14	2_203893999_C_A_b37	rs115654617	0.85	Not an eGene	-0.018	-0.19	Liver	eQTL box plot
NBEAL1	ENSG00000144426.14	2_203883193_C_G_b37	rs72932588	0.64	Not an eGene	-0.044	-0.47	Liver	eQTL box plot
NBEAL1	ENSG00000144426.14	2_203897946_A_G_b37	rs140168762	0.66	Not an eGene	-0.041	-0.44	Liver	eQTL box plot
NBEAL1	ENSG00000144426.14	2_203927587_T_C_b37	rs72934513	0.85	Not an eGene	-0.018	-0.19	Liver	eQTL box plot
NBEAL1	ENSG00000144426.14	2_203884308_A_C_b37	rs72932590	0.85	Not an eGene	-0.018	-0.19	Liver	eQTL box plot
NBEAL1	ENSG00000144426.14	2_203892767_T_C_b37	rs145538381	0.85	Not an eGene	-0.018	-0.19	Liver	eQTL box plot
NBEAL1	ENSG00000144426.14	2_203877233_C_T_b37	rs148812085	0.85	Not an eGene	-0.018	-0.19	Liver	eQTL box plot
NBEAL1	ENSG00000144426.14	2_203831212_T_A_b37	rs114123510	0.91	Not an eGene	-0.01	-0.11	Liver	eQTL box plot
NBEAL1	ENSG00000144426.14	2_203926271_A_G_b37	rs72934512	0.65	Not an eGene	-0.042	-0.46	Liver	eQTL box plot
NBEAL1	ENSG00000144426.14	2_203925360_G_A_b37	rs72934510	0.65	Not an eGene	-0.042	-0.46	Liver	eQTL box plot
NBEAL1	ENSG00000144426.14	2_203873743_G_A_b37	rs6728861	0.91	Not an eGene	-0.01	-0.11	Liver	eQTL box plot
NBEAL1	ENSG00000144426.14	2_203721314_C_T_b37	rs115396314	0.91	Not an eGene	-0.01	-0.11	Liver	eQTL box plot
NBEAL1	ENSG00000144426.14	2_203869847_C_T_b37	rs72932583	0.91	Not an eGene	-0.01	-0.11	Liver	eQTL box plot
NBEAL1	ENSG00000144426.14	2_203916487_T_G_b37	rs72934505	0.65	Not an eGene	-0.042	-0.46	Liver	eQTL box plot
NBEAL1	ENSG00000144426.14	2_203748776_T_C_b37	rs143035655	0.91	Not an eGene	-0.01	-0.11	Liver	eQTL box plot
NBEAL1	ENSG00000144426.14	2_203747522_A_G_b37	rs72934751	0.91	Not an eGene	-0.01	-0.11	Liver	eQTL box plot
NBEAL1	ENSG00000144426.14	2_203780479_T_C_b37	rs7591653	0.91	Not an eGene	-0.01	-0.11	Liver	eQTL box plot
NBEAL1	ENSG00000144426.14	2_203745327_T_C_b37	rs6722332	0.9	Not an eGene	-0.011	-0.12	Liver	eQTL box plot
NBEAL1	ENSG00000144426.14	2_203866857_A_G_b37	rs72932575	0.91	Not an eGene	-0.01	-0.11	Liver	eQTL box plot
NBEAL1	ENSG00000144426.14	2_203758551_C_T_b37	rs72934765	0.91	Not an eGene	-0.01	-0.11	Liver	eQTL box plot
NBEAL1	ENSG00000144426.14	2_203744445_G_A_b37	rs115953525	0.91	Not an eGene	-0.01	-0.11	Liver	eQTL box plot
NBEAL1	ENSG00000144426.14	2_203931597_C_T_b37	rs151316549	0.85	Not an eGene	-0.018	-0.19	Liver	eQTL box plot
NBEAL1	ENSG00000144426.14	2_203932176_A_G_b37	rs78907692	0.65	Not an eGene	-0.042	-0.46	Liver	eQTL box plot
NBEAL1	ENSG00000144426.14	2_203728984_C_T_b37	rs186399184	0.91	Not an eGene	-0.01	-0.11	Liver	eQTL box plot
NBEAL1	ENSG00000144426.14	2_203725983_T_C_b37	rs72934725	0.87	Not an eGene	-0.015	-0.17	Liver	eQTL box plot
NBEAL1	ENSG00000144426.14	2_203729177_C_G_b37	rs147361301	0.91	Not an eGene	-0.01	-0.11	Liver	eQTL box plot
NBEAL1	ENSG00000144426.14	2_203788950_T_C_b37	rs72936869	0.91	Not an eGene	-0.01	-0.11	Liver	eQTL box plot
NBEAL1	ENSG00000144426.14	2_203728447_G_A_b37	rs150559122	0.87	Not an eGene	-0.015	-0.17	Liver	eQTL box plot
NBEAL1	ENSG00000144426.14	2_203758521_C_A_b37	rs72934764	0.91	Not an eGene	-0.01	-0.11	Liver	eQTL box plot
NBEAL1	ENSG00000144426.14	2_203866336_T_C_b37	rs72932574	0.91	Not an eGene	-0.01	-0.11	Liver	eQTL box plot
NBEAL1	ENSG00000144426.14	2_203749439_T_C_b37	rs6738618	0.91	Not an eGene	-0.01	-0.11	Liver	eQTL box plot
NBEAL1	ENSG00000144426.14	2_203757916_A_G_b37	rs7560547	0.91	Not an eGene	-0.01	-0.11	Liver	eQTL box plot
NBEAL1	ENSG00000144426.14	2_203865515_T_C_b37	rs76461893	0.91	Not an eGene	-0.01	-0.11	Liver	eQTL box plot
NBEAL1	ENSG00000144426.14	2_203937908_T_A_b37	rs72934518	0.85	Not an eGene	-0.018	-0.19	Liver	eQTL box plot
NBEAL1	ENSG00000144426.14	2_203740798_C_T_b37	rs72934737	0.91	Not an eGene	-0.01	-0.11	Liver	eQTL box plot
NBEAL1	ENSG00000144426.14	2_203718682_T_C_b37	rs114155121	0.91	Not an eGene	-0.01	-0.11	Liver	eQTL box plot
NBEAL1	ENSG00000144426.14	2_203718869_A_G_b37	rs143385727	0.91	Not an eGene	-0.01	-0.11	Liver	eQTL box plot
NBEAL1	ENSG00000144426.14	2_203719028_G_A_b37	rs148442156	0.95	Not an eGene	-0.0056	-0.059	Liver	eQTL box plot
NBEAL1	ENSG00000144426.14	2_203724495_T_A_b37	rs7605484	0.94	Not an eGene	0.0072	0.078	Liver	eQTL box plot
NBEAL1	ENSG00000144426.14	2_203753072_T_C_b37	rs7582720	0.91	Not an eGene	-0.01	-0.11	Liver	eQTL box plot
NBEAL1	ENSG00000144426.14	2_203750272_C_T_b37	rs72934753	0.91	Not an eGene	-0.01	-0.11	Liver	eQTL box plot
NBEAL1	ENSG00000144426.14	2_203753016_G_A_b37	rs6435169	0.91	Not an eGene	-0.01	-0.11	Liver	eQTL box plot
NBEAL1	ENSG00000144426.14	2_203734866_C_A_b37	rs4510208	0.91	Not an eGene	-0.01	-0.11	Liver	eQTL box plot
NBEAL1	ENSG00000144426.14	2_203751932_C_G_b37	rs116382857	0.91	Not an eGene	-0.01	-0.11	Liver	eQTL box plot
NBEAL1	ENSG00000144426.14	2_203725835_C_T_b37	rs145643482	0.91	Not an eGene	-0.01	-0.11	Liver	eQTL box plot
NBEAL1	ENSG00000144426.14	2_203739970_T_G_b37	rs72934734	0.7	Not an eGene	-0.036	-0.38	Liver	eQTL box plot
NBEAL1	ENSG00000144426.14	2_203780515_A_G_b37	rs7603972	0.67	Not an eGene	-0.04	-0.43	Liver	eQTL box plot
NBEAL1	ENSG00000144426.14	2_203741362_A_T_b37	rs72934740	0.91	Not an eGene	-0.01	-0.11	Liver	eQTL box plot
NBEAL1	ENSG00000144426.14	2_203715914_G_A_b37	rs146900385	0.92	Not an eGene	-0.0098	-0.1	Liver	eQTL box plot
NBEAL1	ENSG00000144426.14	2_203715419_C_T_b37	rs140154196	0.91	Not an eGene	-0.01	-0.11	Liver	eQTL box plot
NBEAL1	ENSG00000144426.14	2_203715514_C_T_b37	rs114372659	0.91	Not an eGene	-0.01	-0.11	Liver	eQTL box plot
NBEAL1	ENSG00000144426.14	2_203740938_G_C_b37	rs79539678	0.91	Not an eGene	-0.01	-0.11	Liver	eQTL box plot
NBEAL1	ENSG00000144426.14	2_203709997_G_C_b37	rs72934711	0.7	Not an eGene	-0.036	-0.38	Liver	eQTL box plot
NBEAL1	ENSG00000144426.14	2_203737770_A_G_b37	rs72934729	0.91	Not an eGene	-0.01	-0.11	Liver	eQTL box plot
NBEAL1	ENSG00000144426.14	2_203738664_G_A_b37	rs6723704	0.76	Not an eGene	-0.027	-0.3	Liver	eQTL box plot
NBEAL1	ENSG00000144426.14	2_203711581_T_A_b37	rs72934714	0.91	Not an eGene	-0.01	-0.11	Liver	eQTL box plot
NBEAL1	ENSG00000144426.14	2_203707878_G_A_b37	rs72934707	0.91	Not an eGene	-0.01	-0.11	Liver	eQTL box plot
NBEAL1	ENSG00000144426.14	2_203740270_A_C_b37	rs146973310	0.9	Not an eGene	-0.011	-0.12	Liver	eQTL box plot
NBEAL1	ENSG00000144426.14	2_203739856_C_G_b37	rs72934732	0.91	Not an eGene	-0.01	-0.11	Liver	eQTL box plot
NBEAL1	ENSG00000144426.14	2_203939640_A_G_b37	rs72934519	0.65	Not an eGene	-0.042	-0.46	Liver	eQTL box plot
NBEAL1	ENSG00000144426.14	2_203943168_A_G_b37	rs115810193	0.65	Not an eGene	-0.042	-0.46	Liver	eQTL box plot
NBEAL1	ENSG00000144426.14	2_203709776_C_G_b37	rs72934710	0.91	Not an eGene	-0.01	-0.11	Liver	eQTL box plot
NBEAL1	ENSG00000144426.14	2_203713280_C_A_b37	rs72934715	0.91	Not an eGene	-0.01	-0.11	Liver	eQTL box plot
NBEAL1	ENSG00000144426.14	2_203761677_G_A_b37	rs150788469	0.91	Not an eGene	-0.01	-0.11	Liver	eQTL box plot
NBEAL1	ENSG00000144426.14	2_203740010_C_T_b37	rs72934735	0.95	Not an eGene	-0.0056	-0.059	Liver	eQTL box plot
NBEAL1	ENSG00000144426.14	2_203740861_T_C_b37	rs72934738	0.76	Not an eGene	-0.028	-0.3	Liver	eQTL box plot
NBEAL1	ENSG00000144426.14	2_203790889_T_C_b37	rs72936872	0.91	Not an eGene	-0.01	-0.11	Liver	eQTL box plot
NBEAL1	ENSG00000144426.14	2_203863736_C_T_b37	rs140750546	0.87	Not an eGene	-0.015	-0.17	Liver	eQTL box plot
NBEAL1	ENSG00000144426.14	2_203758396_T_C_b37	rs72934763	0.91	Not an eGene	-0.01	-0.11	Liver	eQTL box plot
NBEAL1	ENSG00000144426.14	2_203855342_C_T_b37	rs72932566	0.7	Not an eGene	-0.036	-0.38	Liver	eQTL box plot
NBEAL1	ENSG00000144426.14	2_203781741_G_A_b37	rs9749722	1	Not an eGene	-9.5e-05	-0.00098	Liver	eQTL box plot
NBEAL1	ENSG00000144426.14	2_203706433_C_T_b37	rs72934704	0.91	Not an eGene	-0.01	-0.11	Liver	eQTL box plot
NBEAL1	ENSG00000144426.14	2_203827675_C_G_b37	rs72926798	0.91	Not an eGene	-0.01	-0.11	Liver	eQTL box plot
NBEAL1	ENSG00000144426.14	2_203751981_A_G_b37	rs77268589	0.91	Not an eGene	-0.01	-0.11	Liver	eQTL box plot
NBEAL1	ENSG00000144426.14	2_203840973_G_T_b37	rs72928620	0.91	Not an eGene	-0.01	-0.11	Liver	eQTL box plot
NBEAL1	ENSG00000144426.14	2_203951846_T_C_b37	rs147932234	0.41	Not an eGene	0.08	0.82	Liver	eQTL box plot
NBEAL1	ENSG00000144426.14	2_203783484_G_A_b37	rs72936860	0.91	Not an eGene	-0.01	-0.11	Liver	eQTL box plot
NBEAL1	ENSG00000144426.14	2_203787405_A_G_b37	rs114527590	0.7	Not an eGene	-0.036	-0.38	Liver	eQTL box plot
NBEAL1	ENSG00000144426.14	2_203721733_A_T_b37	rs114139737	0.91	Not an eGene	-0.01	-0.11	Liver	eQTL box plot
NBEAL1	ENSG00000144426.14	2_203861954_T_C_b37	rs145299755	0.91	Not an eGene	-0.01	-0.11	Liver	eQTL box plot
NBEAL1	ENSG00000144426.14	2_203786812_A_G_b37	rs72936862	0.91	Not an eGene	-0.01	-0.11	Liver	eQTL box plot
NBEAL1	ENSG00000144426.14	2_203787120_A_G_b37	rs72936866	0.91	Not an eGene	-0.01	-0.11	Liver	eQTL box plot
NBEAL1	ENSG00000144426.14	2_203789679_C_T_b37	rs72936870	0.91	Not an eGene	-0.01	-0.11	Liver	eQTL box plot
NBEAL1	ENSG00000144426.14	2_203729763_G_A_b37	rs144997119	0.91	Not an eGene	-0.01	-0.11	Liver	eQTL box plot
NBEAL1	ENSG00000144426.14	2_203791333_G_A_b37	rs72936873	0.91	Not an eGene	-0.01	-0.11	Liver	eQTL box plot
NBEAL1	ENSG00000144426.14	2_203795987_T_G_b37	rs114393235	0.91	Not an eGene	-0.01	-0.11	Liver	eQTL box plot
NBEAL1	ENSG00000144426.14	2_203794439_G_A_b37	rs72936882	0.91	Not an eGene	-0.01	-0.11	Liver	eQTL box plot
NBEAL1	ENSG00000144426.14	2_203745885_T_C_b37	rs6725887	0.91	Not an eGene	-0.01	-0.11	Liver	eQTL box plot
NBEAL1	ENSG00000144426.14	2_203792628_A_G_b37	rs72936879	0.91	Not an eGene	-0.01	-0.11	Liver	eQTL box plot
NBEAL1	ENSG00000144426.14	2_203798318_C_T_b37	rs72926769	0.91	Not an eGene	-0.01	-0.11	Liver	eQTL box plot
NBEAL1	ENSG00000144426.14	2_203791912_G_A_b37	rs72936875	0.91	Not an eGene	-0.01	-0.11	Liver	eQTL box plot
NBEAL1	ENSG00000144426.14	2_203756677_G_A_b37	rs72934762	0.87	Not an eGene	-0.015	-0.17	Liver	eQTL box plot
NBEAL1	ENSG00000144426.14	2_203804289_C_T_b37	rs72926772	0.91	Not an eGene	-0.01	-0.11	Liver	eQTL box plot
NBEAL1	ENSG00000144426.14	2_203801226_T_G_b37	rs72926771	0.91	Not an eGene	-0.01	-0.11	Liver	eQTL box plot
NBEAL1	ENSG00000144426.14	2_203828192_G_A_b37	rs72926799	0.7	Not an eGene	-0.036	-0.38	Liver	eQTL box plot
NBEAL1	ENSG00000144426.14	2_203805929_C_G_b37	rs72926779	0.91	Not an eGene	-0.01	-0.11	Liver	eQTL box plot
NBEAL1	ENSG00000144426.14	2_203806724_C_T_b37	rs75869289	0.91	Not an eGene	-0.01	-0.11	Liver	eQTL box plot
NBEAL1	ENSG00000144426.14	2_203807083_A_T_b37	rs144990234	0.84	Not an eGene	0.018	0.2	Liver	eQTL box plot
NBEAL1	ENSG00000144426.14	2_203808835_G_A_b37	rs72926781	0.92	Not an eGene	-0.0098	-0.1	Liver	eQTL box plot
NBEAL1	ENSG00000144426.14	2_203829284_A_G_b37	rs115194657	0.91	Not an eGene	-0.01	-0.11	Liver	eQTL box plot
NBEAL1	ENSG00000144426.14	2_203836507_G_C_b37	rs72928608	0.63	Not an eGene	-0.045	-0.48	Liver	eQTL box plot
NBEAL1	ENSG00000144426.14	2_203827480_T_C_b37	rs72926796	0.91	Not an eGene	-0.01	-0.11	Liver	eQTL box plot
NBEAL1	ENSG00000144426.14	2_203835177_A_C_b37	rs1541853	0.91	Not an eGene	-0.01	-0.11	Liver	eQTL box plot
NBEAL1	ENSG00000144426.14	2_203845828_A_G_b37	rs72932554	0.91	Not an eGene	-0.01	-0.11	Liver	eQTL box plot
NBEAL1	ENSG00000144426.14	2_203805552_G_A_b37	rs77230711	0.86	Not an eGene	-0.017	-0.18	Liver	eQTL box plot
NBEAL1	ENSG00000144426.14	2_203859391_T_C_b37	rs72932572	0.88	Not an eGene	-0.013	-0.15	Liver	eQTL box plot
NBEAL1	ENSG00000144426.14	2_203816494_G_A_b37	rs72926786	0.91	Not an eGene	-0.01	-0.11	Liver	eQTL box plot
NBEAL1	ENSG00000144426.14	2_203838961_T_C_b37	rs72928610	0.91	Not an eGene	-0.01	-0.11	Liver	eQTL box plot
NBEAL1	ENSG00000144426.14	2_203861910_G_A_b37	rs148707292	0.91	Not an eGene	-0.01	-0.11	Liver	eQTL box plot
NBEAL1	ENSG00000144426.14	2_203811628_G_A_b37	rs72926782	0.91	Not an eGene	-0.01	-0.11	Liver	eQTL box plot
NBEAL1	ENSG00000144426.14	2_203814694_A_T_b37	rs76298043	0.96	Not an eGene	0.0046	0.049	Liver	eQTL box plot
NBEAL1	ENSG00000144426.14	2_203825106_A_G_b37	rs114079739	0.91	Not an eGene	-0.01	-0.11	Liver	eQTL box plot
NBEAL1	ENSG00000144426.14	2_203827432_A_G_b37	rs72926794	0.91	Not an eGene	-0.01	-0.11	Liver	eQTL box plot
NBEAL1	ENSG00000144426.14	2_203829225_A_C_b37	rs72926800	0.91	Not an eGene	-0.01	-0.11	Liver	eQTL box plot
NBEAL1	ENSG00000144426.14	2_203830228_T_C_b37	rs72926802	0.92	Not an eGene	-0.0088	-0.094	Liver	eQTL box plot
NBEAL1	ENSG00000144426.14	2_203831252_A_T_b37	rs74421437	0.91	Not an eGene	-0.01	-0.11	Liver	eQTL box plot
NBEAL1	ENSG00000144426.14	2_203837573_G_T_b37	rs72928609	0.91	Not an eGene	-0.01	-0.11	Liver	eQTL box plot
NBEAL1	ENSG00000144426.14	2_203847417_A_G_b37	rs72932560	0.91	Not an eGene	-0.01	-0.11	Liver	eQTL box plot
NBEAL1	ENSG00000144426.14	2_203848402_G_A_b37	rs72932561	0.91	Not an eGene	-0.01	-0.11	Liver	eQTL box plot
NBEAL1	ENSG00000144426.14	2_203698737_T_C_b37	rs72932786	0.91	Not an eGene	-0.01	-0.11	Liver	eQTL box plot
NBEAL1	ENSG00000144426.14	2_203699379_C_T_b37	rs72932789	0.91	Not an eGene	-0.01	-0.11	Liver	eQTL box plot
NBEAL1	ENSG00000144426.14	2_203830851_A_G_b37	rs79642273	0.91	Not an eGene	-0.01	-0.11	Liver	eQTL box plot
NBEAL1	ENSG00000144426.14	2_203844480_C_T_b37	rs7579667	0.98	Not an eGene	0.0022	0.024	Liver	eQTL box plot
NBEAL1	ENSG00000144426.14	2_203846817_A_T_b37	rs72932557	0.91	Not an eGene	-0.01	-0.11	Liver	eQTL box plot
NBEAL1	ENSG00000144426.14	2_203850011_C_G_b37	rs76890136	0.91	Not an eGene	-0.01	-0.11	Liver	eQTL box plot
NBEAL1	ENSG00000144426.14	2_203700870_C_T_b37	rs72932791	0.9	Not an eGene	-0.011	-0.12	Liver	eQTL box plot
NBEAL1	ENSG00000144426.14	2_203794262_T_C_b37	rs72936881	0.7	Not an eGene	-0.036	-0.38	Liver	eQTL box plot
NBEAL1	ENSG00000144426.14	2_203821793_T_C_b37	rs114702158	0.91	Not an eGene	-0.01	-0.11	Liver	eQTL box plot
NBEAL1	ENSG00000144426.14	2_203847325_C_G_b37	rs72932558	0.91	Not an eGene	-0.01	-0.11	Liver	eQTL box plot
NBEAL1	ENSG00000144426.14	2_203861113_T_G_b37	rs72932573	0.91	Not an eGene	-0.01	-0.11	Liver	eQTL box plot
NBEAL1	ENSG00000144426.14	2_203819471_A_G_b37	rs116678869	0.92	Not an eGene	0.0095	0.1	Liver	eQTL box plot
NBEAL1	ENSG00000144426.14	2_203833877_A_G_b37	rs141002954	0.91	Not an eGene	-0.01	-0.11	Liver	eQTL box plot
NBEAL1	ENSG00000144426.14	2_203822891_C_G_b37	rs72926791	0.91	Not an eGene	-0.01	-0.11	Liver	eQTL box plot
NBEAL1	ENSG00000144426.14	2_203823400_C_T_b37	rs114110842	0.91	Not an eGene	-0.01	-0.11	Liver	eQTL box plot
NBEAL1	ENSG00000144426.14	2_203697092_C_A_b37	rs114520702	0.69	Not an eGene	-0.038	-0.41	Liver	eQTL box plot
NBEAL1	ENSG00000144426.14	2_203698470_A_G_b37	rs72932784	0.7	Not an eGene	-0.036	-0.38	Liver	eQTL box plot
NBEAL1	ENSG00000144426.14	2_203778200_A_T_b37	rs138805020	0.7	Not an eGene	-0.036	-0.38	Liver	eQTL box plot
NBEAL1	ENSG00000144426.14	2_203796814_C_G_b37	rs72926767	0.84	Not an eGene	-0.019	-0.21	Liver	eQTL box plot
NBEAL1	ENSG00000144426.14	2_203967197_A_G_b37	rs142013255	0.65	Not an eGene	-0.042	-0.46	Liver	eQTL box plot
NBEAL1	ENSG00000144426.14	2_203698300_C_T_b37	rs75324925	0.91	Not an eGene	-0.01	-0.11	Liver	eQTL box plot
NBEAL1	ENSG00000144426.14	2_203795762_G_A_b37	rs142250318	0.54	Not an eGene	0.064	0.62	Liver	eQTL box plot
NBEAL1	ENSG00000144426.14	2_203701004_T_G_b37	rs72932793	0.91	Not an eGene	-0.01	-0.11	Liver	eQTL box plot
NBEAL1	ENSG00000144426.14	2_203969504_G_A_b37	rs72934537	0.65	Not an eGene	-0.042	-0.46	Liver	eQTL box plot
NBEAL1	ENSG00000144426.14	2_203975958_G_T_b37	rs72934545	0.85	Not an eGene	-0.018	-0.19	Liver	eQTL box plot
NBEAL1	ENSG00000144426.14	2_203845996_T_C_b37	rs72932556	0.91	Not an eGene	-0.01	-0.11	Liver	eQTL box plot
NBEAL1	ENSG00000144426.14	2_203847382_G_A_b37	rs72932559	0.76	Not an eGene	-0.028	-0.3	Liver	eQTL box plot
NBEAL1	ENSG00000144426.14	2_203697278_C_T_b37	rs72932781	0.91	Not an eGene	-0.01	-0.11	Liver	eQTL box plot
NBEAL1	ENSG00000144426.14	2_203952059_C_G_b37	rs139333388	0.68	Not an eGene	-0.039	-0.41	Liver	eQTL box plot
NBEAL1	ENSG00000144426.14	2_203707752_A_G_b37	rs72934706	0.7	Not an eGene	-0.036	-0.38	Liver	eQTL box plot
NBEAL1	ENSG00000144426.14	2_203826396_G_A_b37	rs72926793	0.91	Not an eGene	-0.01	-0.11	Liver	eQTL box plot
NBEAL1	ENSG00000144426.14	2_203734365_A_T_b37	rs3845800	0.92	Not an eGene	-0.0098	-0.1	Liver	eQTL box plot
NBEAL1	ENSG00000144426.14	2_203764809_T_A_b37	rs149016309	0.91	Not an eGene	-0.01	-0.11	Liver	eQTL box plot
NBEAL1	ENSG00000144426.14	2_203968973_T_C_b37	rs72934535	0.99	Not an eGene	-0.0012	-0.012	Liver	eQTL box plot
NBEAL1	ENSG00000144426.14	2_203980033_G_A_b37	rs72934546	0.65	Not an eGene	-0.042	-0.46	Liver	eQTL box plot
NBEAL1	ENSG00000144426.14	2_203772984_C_T_b37	rs72936838	0.91	Not an eGene	-0.01	-0.11	Liver	eQTL box plot
NBEAL1	ENSG00000144426.14	2_203842661_C_T_b37	rs72932553	0.91	Not an eGene	-0.01	-0.11	Liver	eQTL box plot
NBEAL1	ENSG00000144426.14	2_203771260_G_A_b37	rs72936834	0.91	Not an eGene	-0.01	-0.11	Liver	eQTL box plot
NBEAL1	ENSG00000144426.14	2_203765756_T_C_b37	rs35212307	0.91	Not an eGene	-0.01	-0.11	Liver	eQTL box plot
NBEAL1	ENSG00000144426.14	2_203766563_T_C_b37	rs72934767	0.7	Not an eGene	-0.036	-0.38	Liver	eQTL box plot
NBEAL1	ENSG00000144426.14	2_203763076_T_G_b37	rs77931721	0.91	Not an eGene	-0.01	-0.11	Liver	eQTL box plot
NBEAL1	ENSG00000144426.14	2_203771652_C_G_b37	rs114899426	0.91	Not an eGene	-0.01	-0.11	Liver	eQTL box plot
NBEAL1	ENSG00000144426.14	2_203774734_G_C_b37	rs72936846	0.91	Not an eGene	-0.01	-0.11	Liver	eQTL box plot
NBEAL1	ENSG00000144426.14	2_203768786_G_A_b37	rs142603618	0.78	Not an eGene	0.027	0.28	Liver	eQTL box plot
NBEAL1	ENSG00000144426.14	2_203769112_C_T_b37	rs114395475	0.84	Not an eGene	0.018	0.2	Liver	eQTL box plot
NBEAL1	ENSG00000144426.14	2_203769803_C_T_b37	rs72936830	0.91	Not an eGene	-0.01	-0.11	Liver	eQTL box plot
NBEAL1	ENSG00000144426.14	2_203773686_A_G_b37	rs72936842	0.91	Not an eGene	-0.01	-0.11	Liver	eQTL box plot
NBEAL1	ENSG00000144426.14	2_203774748_G_A_b37	rs72936847	0.91	Not an eGene	-0.01	-0.11	Liver	eQTL box plot
NBEAL1	ENSG00000144426.14	2_203667526_G_T_b37	rs72932752	0.54	Not an eGene	-0.056	-0.61	Liver	eQTL box plot
NBEAL1	ENSG00000144426.14	2_203773237_G_A_b37	rs72936839	0.7	Not an eGene	-0.036	-0.38	Liver	eQTL box plot
NBEAL1	ENSG00000144426.14	2_203811902_A_T_b37	rs116773016	0.91	Not an eGene	-0.01	-0.11	Liver	eQTL box plot
NBEAL1	ENSG00000144426.14	2_203811912_A_C_b37	rs114604411	0.91	Not an eGene	-0.01	-0.11	Liver	eQTL box plot
NBEAL1	ENSG00000144426.14	2_203775712_G_A_b37	rs72936856	0.91	Not an eGene	-0.01	-0.11	Liver	eQTL box plot
NBEAL1	ENSG00000144426.14	2_203775475_G_A_b37	rs72936852	0.91	Not an eGene	-0.01	-0.11	Liver	eQTL box plot
NBEAL1	ENSG00000144426.14	2_203695826_G_C_b37	rs72932780	0.76	Not an eGene	-0.027	-0.3	Liver	eQTL box plot
NBEAL1	ENSG00000144426.14	2_203693914_A_C_b37	rs143805266	0.76	Not an eGene	-0.027	-0.3	Liver	eQTL box plot
NBEAL1	ENSG00000144426.14	2_203983940_C_A_b37	rs72934550	0.72	Not an eGene	-0.036	-0.36	Liver	eQTL box plot
NBEAL1	ENSG00000144426.14	2_203984117_C_T_b37	rs72934551	0.65	Not an eGene	-0.042	-0.46	Liver	eQTL box plot
NBEAL1	ENSG00000144426.14	2_203733989_G_A_b37	rs7608755	0.91	Not an eGene	-0.01	-0.11	Liver	eQTL box plot
NBEAL1	ENSG00000144426.14	2_203744454_C_T_b37	rs72934745	0.91	Not an eGene	-0.01	-0.11	Liver	eQTL box plot
NBEAL1	ENSG00000144426.14	2_203689914_A_G_b37	rs72932777	0.76	Not an eGene	-0.027	-0.3	Liver	eQTL box plot
NBEAL1	ENSG00000144426.14	2_203736251_C_G_b37	rs149846585	0.91	Not an eGene	-0.01	-0.11	Liver	eQTL box plot
NBEAL1	ENSG00000144426.14	2_203690047_T_G_b37	rs115628302	0.76	Not an eGene	-0.027	-0.3	Liver	eQTL box plot
NBEAL1	ENSG00000144426.14	2_203995405_G_A_b37	rs72934563	0.65	Not an eGene	-0.042	-0.46	Liver	eQTL box plot
NBEAL1	ENSG00000144426.14	2_204009057_T_G_b37	rs72934583	0.85	Not an eGene	-0.018	-0.19	Liver	eQTL box plot
NBEAL1	ENSG00000144426.14	2_203993512_G_A_b37	rs149215222	0.65	Not an eGene	-0.042	-0.46	Liver	eQTL box plot
NBEAL1	ENSG00000144426.14	2_203688300_A_T_b37	rs72932776	0.57	Not an eGene	-0.052	-0.57	Liver	eQTL box plot
NBEAL1	ENSG00000144426.14	2_204017937_C_T_b37	rs72934589	0.85	Not an eGene	-0.018	-0.19	Liver	eQTL box plot
NBEAL1	ENSG00000144426.14	2_204019762_G_A_b37	rs72934591	0.44	Not an eGene	-0.073	-0.78	Liver	eQTL box plot
NBEAL1	ENSG00000144426.14	2_203726502_G_A_b37	rs145664840	0.7	Not an eGene	-0.036	-0.38	Liver	eQTL box plot
NBEAL1	ENSG00000144426.14	2_203670122_T_C_b37	rs72932753	0.76	Not an eGene	-0.027	-0.3	Liver	eQTL box plot
NBEAL1	ENSG00000144426.14	2_203725678_A_C_b37	rs115827549	0.91	Not an eGene	-0.01	-0.11	Liver	eQTL box plot
NBEAL1	ENSG00000144426.14	2_203685728_C_T_b37	rs72932774	0.76	Not an eGene	-0.027	-0.3	Liver	eQTL box plot
NBEAL1	ENSG00000144426.14	2_203682304_C_G_b37	rs72932772	0.76	Not an eGene	-0.029	-0.31	Liver	eQTL box plot
NBEAL1	ENSG00000144426.14	2_203680954_T_C_b37	rs72932770	0.76	Not an eGene	-0.027	-0.3	Liver	eQTL box plot
NBEAL1	ENSG00000144426.14	2_203987806_C_G_b37	rs72934554	0.59	Not an eGene	-0.056	-0.54	Liver	eQTL box plot
NBEAL1	ENSG00000144426.14	2_203679306_T_C_b37	rs72932767	0.57	Not an eGene	-0.052	-0.57	Liver	eQTL box plot
NBEAL1	ENSG00000144426.14	2_203678658_A_T_b37	rs72932763	0.77	Not an eGene	-0.027	-0.3	Liver	eQTL box plot
NBEAL1	ENSG00000144426.14	2_203725677_A_G_b37	rs115130739	0.91	Not an eGene	-0.01	-0.11	Liver	eQTL box plot
NBEAL1	ENSG00000144426.14	2_203679183_C_T_b37	rs72932765	0.91	Not an eGene	-0.01	-0.12	Liver	eQTL box plot
NBEAL1	ENSG00000144426.14	2_203672406_C_T_b37	rs144505847	0.57	Not an eGene	-0.052	-0.57	Liver	eQTL box plot
NBEAL1	ENSG00000144426.14	2_203720774_T_C_b37	rs147100405	0.91	Not an eGene	-0.01	-0.11	Liver	eQTL box plot
NBEAL1	ENSG00000144426.14	2_203746816_A_G_b37	rs72934749	0.84	Not an eGene	-0.019	-0.2	Liver	eQTL box plot
NBEAL1	ENSG00000144426.14	2_203692760_A_G_b37	rs75166090	0.76	Not an eGene	-0.027	-0.3	Liver	eQTL box plot
NBEAL1	ENSG00000144426.14	2_203839628_T_A_b37	rs72928613	0.84	Not an eGene	-0.019	-0.2	Liver	eQTL box plot
NBEAL1	ENSG00000144426.14	2_203673563_A_T_b37	rs72932755	0.57	Not an eGene	-0.052	-0.57	Liver	eQTL box plot
NBEAL1	ENSG00000144426.14	2_203674288_G_A_b37	rs72932759	0.76	Not an eGene	-0.027	-0.3	Liver	eQTL box plot
NBEAL1	ENSG00000144426.14	2_203726501_G_C_b37	rs140606214	0.7	Not an eGene	-0.036	-0.38	Liver	eQTL box plot
NBEAL1	ENSG00000144426.14	2_203716804_G_C_b37	rs150622102	0.91	Not an eGene	-0.01	-0.11	Liver	eQTL box plot
NBEAL1	ENSG00000144426.14	2_203685119_A_G_b37	rs75141346	0.89	Not an eGene	-0.013	-0.14	Liver	eQTL box plot
NBEAL1	ENSG00000144426.14	2_203663975_C_T_b37	rs78128841	0.76	Not an eGene	-0.027	-0.3	Liver	eQTL box plot
NBEAL1	ENSG00000144426.14	2_203662888_A_C_b37	rs72932745	0.76	Not an eGene	-0.027	-0.3	Liver	eQTL box plot
NBEAL1	ENSG00000144426.14	2_203656554_G_A_b37	rs6732078	0.57	Not an eGene	-0.052	-0.57	Liver	eQTL box plot
NBEAL1	ENSG00000144426.14	2_203840565_C_T_b37	rs143450835	0.91	Not an eGene	-0.01	-0.11	Liver	eQTL box plot
NBEAL1	ENSG00000144426.14	2_203642244_T_G_b37	rs72932716	0.63	Not an eGene	-0.044	-0.49	Liver	eQTL box plot
NBEAL1	ENSG00000144426.14	2_203639395_T_C_b37	rs72932707	0.45	Not an eGene	-0.068	-0.75	Liver	eQTL box plot
NBEAL1	ENSG00000144426.14	2_203656846_C_A_b37	rs6435168	0.76	Not an eGene	-0.027	-0.3	Liver	eQTL box plot
NBEAL1	ENSG00000144426.14	2_203663498_G_A_b37	rs72932746	0.76	Not an eGene	-0.027	-0.3	Liver	eQTL box plot
NBEAL1	ENSG00000144426.14	2_203654540_G_A_b37	rs72932737	0.76	Not an eGene	-0.027	-0.3	Liver	eQTL box plot
NBEAL1	ENSG00000144426.14	2_203661048_A_T_b37	rs72932741	0.92	Not an eGene	-0.0087	-0.095	Liver	eQTL box plot
NBEAL1	ENSG00000144426.14	2_203639501_A_G_b37	rs72932709	0.63	Not an eGene	-0.044	-0.49	Liver	eQTL box plot
NBEAL1	ENSG00000144426.14	2_203639846_T_A_b37	rs72932711	0.63	Not an eGene	-0.044	-0.49	Liver	eQTL box plot
NBEAL1	ENSG00000144426.14	2_203647598_C_A_b37	rs72932722	0.63	Not an eGene	-0.044	-0.49	Liver	eQTL box plot
NBEAL1	ENSG00000144426.14	2_203647646_A_G_b37	rs72932723	0.63	Not an eGene	-0.044	-0.49	Liver	eQTL box plot
NBEAL1	ENSG00000144426.14	2_203649501_G_C_b37	rs72932727	0.94	Not an eGene	-0.0069	-0.076	Liver	eQTL box plot
NBEAL1	ENSG00000144426.14	2_203650410_A_G_b37	rs72932731	0.57	Not an eGene	-0.052	-0.57	Liver	eQTL box plot
NBEAL1	ENSG00000144426.14	2_203650998_G_A_b37	rs143911965	0.76	Not an eGene	-0.027	-0.3	Liver	eQTL box plot
NBEAL1	ENSG00000144426.14	2_203683990_A_G_b37	rs79633844	0.76	Not an eGene	-0.027	-0.3	Liver	eQTL box plot
NBEAL1	ENSG00000144426.14	2_203933339_A_G_b37	rs72934514	0.88	Not an eGene	-0.014	-0.15	Liver	eQTL box plot
NBEAL1	ENSG00000144426.14	2_204015972_T_C_b37	rs140201293	0.88	Not an eGene	-0.014	-0.15	Liver	eQTL box plot
NBEAL1	ENSG00000144426.14	2_203646934_C_G_b37	rs72932720	0.63	Not an eGene	-0.044	-0.49	Liver	eQTL box plot
NBEAL1	ENSG00000144426.14	2_203649341_G_A_b37	rs72932725	0.76	Not an eGene	-0.027	-0.3	Liver	eQTL box plot
NBEAL1	ENSG00000144426.14	2_203662197_A_G_b37	rs6705330	0.76	Not an eGene	-0.027	-0.3	Liver	eQTL box plot
NBEAL1	ENSG00000144426.14	2_203673072_A_C_b37	rs80087860	0.76	Not an eGene	-0.027	-0.3	Liver	eQTL box plot
NBEAL1	ENSG00000144426.14	2_203744610_G_A_b37	rs148513392	0.88	Not an eGene	-0.014	-0.15	Liver	eQTL box plot
NBEAL1	ENSG00000144426.14	2_204027701_G_A_b37	rs146099848	0.65	Not an eGene	-0.042	-0.46	Liver	eQTL box plot
NBEAL1	ENSG00000144426.14	2_204031137_G_A_b37	rs72934601	0.65	Not an eGene	-0.042	-0.46	Liver	eQTL box plot
NBEAL1	ENSG00000144426.14	2_204036357_T_G_b37	rs72936304	0.57	Not an eGene	-0.054	-0.57	Liver	eQTL box plot
NBEAL1	ENSG00000144426.14	2_203808532_G_A_b37	rs140244541	0.75	Not an eGene	0.026	0.32	Liver	eQTL box plot
NBEAL1	ENSG00000144426.14	2_203832120_A_G_b37	rs72928605	0.62	Not an eGene	-0.047	-0.5	Liver	eQTL box plot
NBEAL1	ENSG00000144426.14	2_204040296_G_T_b37	rs72936309	0.87	Not an eGene	-0.015	-0.16	Liver	eQTL box plot
NBEAL1	ENSG00000144426.14	2_204050474_T_G_b37	rs72936323	0.39	Not an eGene	-0.079	-0.85	Liver	eQTL box plot
NBEAL1	ENSG00000144426.14	2_204054141_C_T_b37	rs72936326	0.41	Not an eGene	-0.077	-0.83	Liver	eQTL box plot
NBEAL1	ENSG00000144426.14	2_204056678_T_C_b37	rs72936332	0.41	Not an eGene	-0.077	-0.83	Liver	eQTL box plot
NBEAL1	ENSG00000144426.14	2_204064839_C_T_b37	rs72936348	0.41	Not an eGene	-0.077	-0.83	Liver	eQTL box plot
NBEAL1	ENSG00000144426.14	2_204070956_A_G_b37	rs72936353	0.39	Not an eGene	-0.079	-0.85	Liver	eQTL box plot
NBEAL1	ENSG00000144426.14	2_203676105_C_T_b37	rs115400054	0.88	Not an eGene	-0.014	-0.15	Liver	eQTL box plot
NBEAL1	ENSG00000144426.14	2_203673073_G_A_b37	rs74675536	0.76	Not an eGene	-0.027	-0.3	Liver	eQTL box plot
NBEAL1	ENSG00000144426.14	2_204081675_C_T_b37	rs116219813	0.49	Not an eGene	-0.063	-0.69	Liver	eQTL box plot
NBEAL1	ENSG00000144426.14	2_203990789_T_G_b37	rs72934556	0.88	Not an eGene	-0.014	-0.15	Liver	eQTL box plot
NBEAL1	ENSG00000144426.14	2_203664929_C_G_b37	rs76122535	0.76	Not an eGene	-0.027	-0.3	Liver	eQTL box plot
NBEAL1	ENSG00000144426.14	2_203880834_G_A_b37	rs4675310	0.65	Not an eGene	0.042	0.46	Liver	eQTL box plot
NBEAL1	ENSG00000144426.14	2_203880992_T_C_b37	rs2351524	0.85	Not an eGene	0.018	0.19	Liver	eQTL box plot
NBEAL1	ENSG00000144426.14	2_203833018_G_A_b37	rs149268645	0.88	Not an eGene	-0.014	-0.15	Liver	eQTL box plot
NBEAL1	ENSG00000144426.14	2_204151503_A_G_b37	rs72938351	0.94	Not an eGene	0.0068	0.072	Liver	eQTL box plot
NBEAL1	ENSG00000144426.14	2_204158375_G_A_b37	rs114863726	0.59	Not an eGene	-0.051	-0.55	Liver	eQTL box plot
NBEAL1	ENSG00000144426.14	2_204154677_A_T_b37	rs114407963	0.7	Not an eGene	-0.035	-0.38	Liver	eQTL box plot
NBEAL1	ENSG00000144426.14	2_203904305_T_C_b37	rs181256816	0.61	Not an eGene	0.059	0.51	Liver	eQTL box plot
NBEAL1	ENSG00000144426.14	2_203904306_G_A_b37	rs185726277	0.82	Not an eGene	0.026	0.23	Liver	eQTL box plot
NBEAL1	ENSG00000144426.14	2_204196618_C_T_b37	rs116426890	0.7	Not an eGene	-0.035	-0.38	Liver	eQTL box plot
NBEAL1	ENSG00000144426.14	2_204121145_C_G_b37	rs115600411	0.51	Not an eGene	-0.06	-0.66	Liver	eQTL box plot
NBEAL1	ENSG00000144426.14	2_203783009_C_T_b37	rs4673240	0.91	Not an eGene	0.01	0.11	Liver	eQTL box plot
NBEAL1	ENSG00000144426.14	2_203708307_A_G_b37	rs934287	0.44	Not an eGene	-0.057	-0.77	Liver	eQTL box plot
NBEAL1	ENSG00000144426.14	2_203720745_G_A_b37	rs12693975	0.41	Not an eGene	-0.062	-0.83	Liver	eQTL box plot
NBEAL1	ENSG00000144426.14	2_203714973_G_C_b37	rs10207567	0.44	Not an eGene	-0.057	-0.77	Liver	eQTL box plot
NBEAL1	ENSG00000144426.14	2_203777903_G_A_b37	rs6719001	0.91	Not an eGene	-0.01	-0.11	Liver	eQTL box plot
NBEAL1	ENSG00000144426.14	2_203705787_G_C_b37	rs1971819	0.44	Not an eGene	-0.057	-0.77	Liver	eQTL box plot
NBEAL1	ENSG00000144426.14	2_204048840_G_A_b37	rs10932008	0.64	Not an eGene	-0.036	-0.47	Liver	eQTL box plot
NBEAL1	ENSG00000144426.14	2_204271511_C_T_b37	rs12693989	0.87	Not an eGene	-0.011	-0.17	Liver	eQTL box plot
NBEAL1	ENSG00000144426.14	2_204285774_G_A_b37	rs13416670	0.87	Not an eGene	-0.011	-0.17	Liver	eQTL box plot
NBEAL1	ENSG00000144426.14	2_204243759_A_T_b37	rs10197623	0.87	Not an eGene	-0.011	-0.17	Liver	eQTL box plot
NBEAL1	ENSG00000144426.14	2_204226003_G_T_b37	rs12474416	0.87	Not an eGene	-0.011	-0.17	Liver	eQTL box plot
NBEAL1	ENSG00000144426.14	2_204242897_A_T_b37	rs35071165	0.81	Not an eGene	-0.016	-0.24	Liver	eQTL box plot
NBEAL1	ENSG00000144426.14	2_204226331_A_G_b37	rs12466364	0.87	Not an eGene	-0.011	-0.17	Liver	eQTL box plot
NBEAL1	ENSG00000144426.14	2_204281120_G_A_b37	rs113217304	0.92	Not an eGene	-0.0067	-0.1	Liver	eQTL box plot
NBEAL1	ENSG00000144426.14	2_203874032_A_G_b37	rs74923585	0.97	Not an eGene	0.0052	0.04	Liver	eQTL box plot
NBEAL1	ENSG00000144426.14	2_203693277_G_A_b37	rs78488377	0.97	Not an eGene	0.0052	0.04	Liver	eQTL box plot
NBEAL1	ENSG00000144426.14	2_203968480_C_T_b37	rs139621023	0.97	Not an eGene	0.0052	0.04	Liver	eQTL box plot
NBEAL1	ENSG00000144426.14	2_203647276_C_T_b37	rs11675462	0.23	Not an eGene	-0.08	-1.2	Liver	eQTL box plot
NBEAL1	ENSG00000144426.14	2_204190907_T_C_b37	rs4675332	0.93	Not an eGene	0.0062	0.094	Liver	eQTL box plot
NBEAL1	ENSG00000144426.14	2_204189474_G_A_b37	rs4484022	0.69	Not an eGene	-0.027	-0.4	Liver	eQTL box plot
NBEAL1	ENSG00000144426.14	2_204356293_A_G_b37	rs77137125	0.94	Not an eGene	-0.0098	-0.08	Liver	eQTL box plot
